# Supplementary material for: 2-{[5-(Adamantan-1-yl)-4-methyl-4H-1,2,4-triazol-3-yl]sulfan­yl}-N,N-dimethyl­ethanamine
Source: Acta Crystallogr Sect E Struct Rep Online. 2012 Apr 13;68(Pt 5):o1356. doi: 10.1107/S160053681201464X (PMC3344488; doi:10.1107/S160053681201464X)
Supplement: Supplementary file 1 [file e-68-o1356-sup1.cif]

##############################################################################
#                                                                            #
# This CIF contains the data in a paper accepted for publication in          #
# Acta Crystallographica Section E. It conforms to the requirements of       #
# Notes for Authors for Acta Crystallographica Section E, and has been       #
# peer reviewed under the auspices of the IUCr Commission on Journals.       #
#                                                                            #
# Full details of the Crystallographic Information File format               #
# are given in the paper "The Crystallographic Information File (CIF):       #
# a New Standard Archive File for Crystallography" by S. R. Hall, F. H.      #
# Allen and I. D. Brown [Acta Cryst. (1991), A47, 655-685].                  #
#                                                                            #
# The current version of the core CIF dictionary is obtainable from          #
# ftp://ftp.iucr.org/pub/cif_core.dic.                                       #
#                                                                            #
# Software is freely available for graphical display of the structure(s)     #
# in this CIF. For information consult the CIF software page                 #
# http://www.iucr.org/resources/cif/software.                                #
#                                                                            #
# This file may be used for bona fide research purposes within the           #
# scientific community so long as proper attribution is given to the journal # 
# article from which it was obtained.                                        #
#                                                                            #
##############################################################################
data_global
_audit_creation_method     'form.cif (version 2.0)'
_journal_data_validation_number     ?
_journal_date_recd_electronic     2012-03-28
_journal_date_accepted     2012-04-04
_journal_name_full     'Acta Crystallographica, Section E'
_journal_year     2012
_journal_volume     68
_journal_issue      5
_journal_page_first     o1356
_journal_page_last     o1356
_journal_paper_category     QO
_journal_paper_doi     10.1107/S160053681201464X
_journal_coeditor_code     RZ2734
_publ_contact_author_name     'Prof. Fun, Hoong-Kun'
_publ_contact_author_address
;
      X-ray Crystallography Unit
      School of Physics
      Universiti Sains Malaysia
      11800 USM, Penang
      MALAYSIA
;
_publ_contact_author_email     'hkfun@usm.my'
_publ_contact_author_fax     '604 6579150'
_publ_contact_author_phone     '604 6533652'
_publ_section_title
;\
2-{[5-(Adamantan-1-yl)-4-methyl-4<i>H</i>-1,2,4-triazol-3-yl]sulfanyl}-\
<i>N</i>,<i>N</i>-dimethylethanamine
;
loop_
    _publ_author_name
    _publ_author_footnote
    _publ_author_address
    'Ali A. El-Emam' ?
;
Department of Pharmaceutical Chemistry
College of Pharmacy
King Saud University
Riyadh 11451
Saudi Arabia
;
    'Siham Lahsasni' ?
;
Department of Chemistry
College of Sciences
King Saud University
Riyadh, Saudi Arabia
;
    'Hanadi H. Asiri' ?
;
Department of Pharmaceutical Chemistry
College of Pharmacy
King Saud University
Riyadh 11451
Saudi Arabia
;
    'Ching Kheng Quah'
;
Thomson Reuters ResearcherID: A-5525-2009.
;
;
X-ray Crystallography Unit
School of Physics
Universiti Sains Malaysia
11800 USM, Penang
Malaysia
;
    'Hoong-Kun Fun'
;
Thomson Reuters ResearcherID: A-3561-2009.
;
;
X-ray Crystallography Unit
School of Physics
Universiti Sains Malaysia
11800 USM, Penang
Malaysia
;
data_I
_audit_creation_method     SHELXL-97
_chemical_name_systematic
;
2-{[5-(Adamantan-1-yl)-4-methyl-4<i>H</i>-1,2,4-triazol-3-yl]sulfanyl}-
<i>N</i>,<i>N</i>-dimethylethanamine
;
_chemical_name_common     ?
_chemical_formula_moiety     'C17 H28 N4 S'
_chemical_formula_sum     'C17 H28 N4 S'
_chemical_formula_iupac     'C17 H28 N4 S'
_chemical_formula_weight     320.49
_chemical_melting_point     ?
_symmetry_cell_setting     monoclinic
_symmetry_space_group_name_H-M     'P 21/c'
_symmetry_space_group_name_Hall     '-P 2ybc'
loop_
    _symmetry_equiv_pos_as_xyz
    'x, y, z'
    '-x, y+1/2, -z+1/2'
    '-x, -y, -z'
    'x, -y-1/2, z-1/2'
_cell_length_a     12.5133(7)
_cell_length_b     10.3779(5)
_cell_length_c     14.3044(8)
_cell_angle_alpha     90.00
_cell_angle_beta     106.766(3)
_cell_angle_gamma     90.00
_cell_volume     1778.63(16)
_cell_formula_units_Z     4
_cell_measurement_reflns_used     3932
_cell_measurement_theta_min     7.74
_cell_measurement_theta_max     69.17
_cell_measurement_temperature     296(2)
_exptl_crystal_description     'plate'
_exptl_crystal_colour     'colourless'
_exptl_crystal_size_max     0.64
_exptl_crystal_size_mid     0.588
_exptl_crystal_size_min     0.05
_exptl_crystal_density_diffrn     1.197
_exptl_crystal_density_meas     ?
_exptl_crystal_density_method     'not measured'
_exptl_crystal_F_000     696
_exptl_absorpt_coefficient_mu     1.621
_exptl_absorpt_correction_type     multi-scan
_exptl_absorpt_process_details     '(SADABS; Bruker, 2009)'
_exptl_absorpt_correction_T_min     0.2036
_exptl_absorpt_correction_T_max     0.9233
_exptl_special_details
;
;
_diffrn_ambient_temperature     296(2)
_diffrn_radiation_type     CuK\a
_diffrn_radiation_wavelength     1.54178
_diffrn_radiation_source     'fine-focus sealed tube'
_diffrn_radiation_monochromator     graphite
_diffrn_measurement_device_type
;
Bruker SMART APEXII CCD area-detector
;
_diffrn_measurement_method     '\f and \w scans'
_diffrn_detector_area_resol_mean     .
_diffrn_reflns_number     3267
_diffrn_reflns_av_R_equivalents     0.0000
_diffrn_reflns_av_sigmaI/netI     0.1108
_diffrn_reflns_theta_min     7.74
_diffrn_reflns_theta_max     69.79
_diffrn_reflns_theta_full     69.79
_diffrn_measured_fraction_theta_max     0.972
_diffrn_measured_fraction_theta_full     0.972
_diffrn_reflns_limit_h_min     -15
_diffrn_reflns_limit_h_max     14
_diffrn_reflns_limit_k_min     -12
_diffrn_reflns_limit_k_max     12
_diffrn_reflns_limit_l_min     0
_diffrn_reflns_limit_l_max     16
_diffrn_standards_number     0
_diffrn_standards_interval_count     .
_diffrn_standards_interval_time     .
_diffrn_standards_decay_%     ?
_refine_special_details
;
 Refinement of F^2^ against ALL reflections.  The weighted R-factor wR and
 goodness of fit S are based on F^2^, conventional R-factors R are based
 on F, with F set to zero for negative F^2^. The threshold expression of
 F^2^ > 2sigma(F^2^) is used only for calculating R-factors(gt) etc. and is
 not relevant to the choice of reflections for refinement.  R-factors based
 on F^2^ are statistically about twice as large as those based on F, and R-
 factors based on ALL data will be even larger.
;
_reflns_number_total     3267
_reflns_number_gt     2846
_reflns_threshold_expression     I>2\s(I)
_refine_ls_structure_factor_coef     Fsqd
_refine_ls_matrix_type     full
_refine_ls_R_factor_all     0.0705
_refine_ls_R_factor_gt     0.0644
_refine_ls_wR_factor_gt     0.1795
_refine_ls_wR_factor_ref     0.1843
_refine_ls_goodness_of_fit_ref     1.128
_refine_ls_restrained_S_all     1.128
_refine_ls_number_reflns     3267
_refine_ls_number_parameters     203
_refine_ls_number_restraints     0
_refine_ls_hydrogen_treatment     constr
_refine_ls_weighting_scheme     calc
_refine_ls_weighting_details
         'calc w=1/[\s^2^(Fo^2^)+(0.0000P)^2^+1.1111P] where P=(Fo^2^+2Fc^2^)/3'
_atom_sites_solution_hydrogens     geom
_atom_sites_solution_primary     direct
_atom_sites_solution_secondary     difmap
_refine_ls_shift/su_max     0.001
_refine_ls_shift/su_mean     0.001
_refine_diff_density_max     0.318
_refine_diff_density_min     -0.366
_refine_ls_extinction_method     none
_refine_ls_extinction_coef     ?
loop_
    _atom_type_symbol
    _atom_type_description
    _atom_type_scat_dispersion_real
    _atom_type_scat_dispersion_imag
    _atom_type_scat_source
    'C' 'C' 0.0181 0.0091
                         'International Tables Vol C Tables 4.2.6.8 and 6.1.1.4'
    'H' 'H' 0.0000 0.0000
                         'International Tables Vol C Tables 4.2.6.8 and 6.1.1.4'
    'N' 'N' 0.0311 0.0180
                         'International Tables Vol C Tables 4.2.6.8 and 6.1.1.4'
    'S' 'S' 0.3331 0.5567
                         'International Tables Vol C Tables 4.2.6.8 and 6.1.1.4'
_computing_data_collection     'APEX2 (Bruker, 2009)'
_computing_cell_refinement     'SAINT (Bruker, 2009)'
_computing_data_reduction     'SAINT (Bruker, 2009)'
_computing_structure_solution     'SHELXTL (Sheldrick, 2008)'
_computing_structure_refinement     'SHELXTL (Sheldrick, 2008)'
_computing_molecular_graphics     'SHELXTL (Sheldrick, 2008)'
_computing_publication_material
                             'SHELXTL (Sheldrick, 2008) and PLATON (Spek, 2009)'
loop_
    _atom_site_type_symbol
    _atom_site_label
    _atom_site_fract_x
    _atom_site_fract_y
    _atom_site_fract_z
    _atom_site_U_iso_or_equiv
    _atom_site_adp_type
    _atom_site_calc_flag
    _atom_site_refinement_flags
    _atom_site_occupancy
    _atom_site_symmetry_multiplicity
    _atom_site_disorder_assembly
    _atom_site_disorder_group
    S S1 0.59451(7) 0.30472(8) 0.05471(7) 0.0589(3) Uani d . 1 1 . .
    N N1 0.4306(2) 0.2967(2) 0.14471(19) 0.0478(6) Uani d . 1 1 . .
    N N4 0.7649(3) 0.2967(3) -0.0644(2) 0.0630(7) Uani d . 1 1 . .
    C C9 0.2838(2) 0.2248(3) 0.2293(2) 0.0476(7) Uani d . 1 1 . .
    C C10 0.3344(3) 0.2856(4) 0.3307(3) 0.0672(9) Uani d . 1 1 . .
    H H10A 0.3944 0.2315 0.3689 0.081 Uiso calc R 1 1 . .
    H H10B 0.3653 0.3694 0.3234 0.081 Uiso calc R 1 1 . .
    C C6 0.2449(4) 0.3001(5) 0.3838(3) 0.0814(12) Uani d . 1 1 . .
    H H6A 0.2779 0.3402 0.4477 0.098 Uiso calc R 1 1 . .
    C C5 0.1995(4) 0.1692(5) 0.3976(3) 0.0893(14) Uani d . 1 1 . .
    H H5A 0.1441 0.1778 0.4328 0.107 Uiso calc R 1 1 . .
    H H5B 0.2594 0.1149 0.4359 0.107 Uiso calc R 1 1 . .
    C C4 0.1465(4) 0.1071(4) 0.2985(3) 0.0765(11) Uani d . 1 1 . .
    H H4A 0.1169 0.0222 0.3077 0.092 Uiso calc R 1 1 . .
    C C3 0.0526(3) 0.1919(5) 0.2391(3) 0.0817(13) Uani d . 1 1 . .
    H H3A 0.0183 0.1524 0.1761 0.098 Uiso calc R 1 1 . .
    H H3B -0.0041 0.2011 0.2728 0.098 Uiso calc R 1 1 . .
    C C13 0.6508(4) 0.1620(4) 0.0134(4) 0.0803(12) Uani d . 1 1 . .
    H H13A 0.6560 0.0927 0.0600 0.096 Uiso calc R 1 1 . .
    H H13B 0.6015 0.1344 -0.0490 0.096 Uiso calc R 1 1 . .
    C C2 0.0985(3) 0.3229(4) 0.2249(3) 0.0757(11) Uani d . 1 1 . .
    H H2A 0.0375 0.3775 0.1869 0.091 Uiso calc R 1 1 . .
    C C7 0.1513(4) 0.3853(5) 0.3230(4) 0.0861(13) Uani d . 1 1 . .
    H H7A 0.0954 0.3977 0.3571 0.103 Uiso calc R 1 1 . .
    H H7B 0.1810 0.4691 0.3136 0.103 Uiso calc R 1 1 . .
    C C1 0.1858(3) 0.3084(4) 0.1699(3) 0.0653(9) Uani d . 1 1 . .
    H H1A 0.2132 0.3927 0.1586 0.078 Uiso calc R 1 1 . .
    H H1B 0.1520 0.2684 0.1069 0.078 Uiso calc R 1 1 . .
    C C8 0.2350(3) 0.0923(3) 0.2444(3) 0.0666(9) Uani d . 1 1 . .
    H H8A 0.2018 0.0521 0.1814 0.080 Uiso calc R 1 1 . .
    H H8B 0.2944 0.0367 0.2817 0.080 Uiso calc R 1 1 . .
    C C11 0.3702(2) 0.2040(3) 0.1772(2) 0.0477(7) Uani d . 1 1 . .
    N N2 0.4021(2) 0.0897(2) 0.1572(2) 0.0577(7) Uani d . 1 1 . .
    N N3 0.4859(3) 0.1046(3) 0.1120(2) 0.0599(7) Uani d . 1 1 . .
    C C12 0.5001(3) 0.2289(3) 0.1054(2) 0.0516(7) Uani d . 1 1 . .
    C C14 0.7641(4) 0.1909(5) 0.0031(4) 0.0874(14) Uani d . 1 1 . .
    H H14A 0.8139 0.2124 0.0669 0.105 Uiso calc R 1 1 . .
    H H14B 0.7930 0.1140 -0.0196 0.105 Uiso calc R 1 1 . .
    C C16 0.7117(7) 0.2636(6) -0.1633(5) 0.126(2) Uani d . 1 1 . .
    H H16A 0.7180 0.3341 -0.2048 0.189 Uiso calc R 1 1 . .
    H H16B 0.6342 0.2457 -0.1713 0.189 Uiso calc R 1 1 . .
    H H16C 0.7468 0.1886 -0.1805 0.189 Uiso calc R 1 1 . .
    C C17 0.4269(3) 0.4366(3) 0.1495(3) 0.0633(9) Uani d . 1 1 . .
    H H17A 0.4899 0.4723 0.1330 0.095 Uiso calc R 1 1 . .
    H H17B 0.4292 0.4626 0.2145 0.095 Uiso calc R 1 1 . .
    H H17C 0.3593 0.4674 0.1043 0.095 Uiso calc R 1 1 . .
    C C15 0.8793(5) 0.3349(7) -0.0500(6) 0.120(2) Uani d . 1 1 . .
    H H15A 0.8822 0.4023 -0.0951 0.181 Uiso calc R 1 1 . .
    H H15B 0.9217 0.2623 -0.0608 0.181 Uiso calc R 1 1 . .
    H H15C 0.9101 0.3655 0.0156 0.181 Uiso calc R 1 1 . .
loop_
    _atom_site_aniso_label
    _atom_site_aniso_U_11
    _atom_site_aniso_U_22
    _atom_site_aniso_U_33
    _atom_site_aniso_U_12
    _atom_site_aniso_U_13
    _atom_site_aniso_U_23
    S1 0.0605(5) 0.0553(5) 0.0668(6) -0.0051(3) 0.0278(4) -0.0023(4)
    N1 0.0524(14) 0.0418(13) 0.0497(15) 0.0000(10) 0.0156(11) 0.0003(10)
    N4 0.0598(17) 0.0665(18) 0.0661(19) 0.0050(13) 0.0236(14) 0.0030(14)
    C9 0.0478(15) 0.0505(16) 0.0430(16) 0.0012(12) 0.0105(13) -0.0010(12)
    C10 0.060(2) 0.084(2) 0.051(2) -0.0009(18) 0.0042(16) -0.0097(17)
    C6 0.076(3) 0.113(4) 0.054(2) -0.003(2) 0.0162(19) -0.021(2)
    C5 0.082(3) 0.133(4) 0.059(3) 0.012(3) 0.031(2) 0.017(2)
    C4 0.079(3) 0.078(3) 0.083(3) -0.011(2) 0.039(2) 0.003(2)
    C3 0.056(2) 0.123(4) 0.070(3) -0.011(2) 0.0232(19) -0.009(2)
    C13 0.081(3) 0.064(2) 0.114(4) 0.0078(19) 0.056(3) 0.006(2)
    C2 0.057(2) 0.095(3) 0.073(3) 0.0195(19) 0.0154(18) 0.007(2)
    C7 0.085(3) 0.092(3) 0.091(3) 0.009(2) 0.042(3) -0.018(2)
    C1 0.059(2) 0.080(2) 0.055(2) 0.0125(16) 0.0139(16) 0.0096(17)
    C8 0.070(2) 0.063(2) 0.072(2) -0.0051(16) 0.0289(18) 0.0026(17)
    C11 0.0505(16) 0.0440(15) 0.0476(17) 0.0002(12) 0.0126(13) 0.0023(12)
    N2 0.0657(16) 0.0454(14) 0.0686(18) 0.0029(12) 0.0299(14) 0.0032(12)
    N3 0.0682(17) 0.0466(15) 0.0727(19) 0.0041(12) 0.0327(15) 0.0027(12)
    C12 0.0531(17) 0.0499(17) 0.0499(18) 0.0020(13) 0.0118(14) 0.0008(13)
    C14 0.080(3) 0.094(3) 0.096(3) 0.024(2) 0.038(3) 0.024(3)
    C16 0.181(6) 0.097(4) 0.082(4) 0.030(4) 0.008(4) -0.013(3)
    C17 0.069(2) 0.0442(17) 0.080(2) -0.0017(15) 0.0273(18) -0.0028(15)
    C15 0.082(3) 0.137(5) 0.151(6) 0.003(3) 0.047(4) 0.032(4)
_geom_special_details
;
 All esds (except the esd in the dihedral angle between two l.s. planes)
 are estimated using the full covariance matrix.  The cell esds are taken
 into account individually in the estimation of esds in distances, angles
 and torsion angles; correlations between esds in cell parameters are only
 used when they are defined by crystal symmetry.  An approximate (isotropic)
 treatment of cell esds is used for estimating esds involving l.s. planes.
;
loop_
    _geom_bond_atom_site_label_1
    _geom_bond_atom_site_label_2
    _geom_bond_site_symmetry_2
    _geom_bond_distance
    _geom_bond_publ_flag
    S1 C12 . 1.742(3) ?
    S1 C13 . 1.811(4) ?
    N1 C12 . 1.361(4) ?
    N1 C11 . 1.384(4) ?
    N1 C17 . 1.455(4) ?
    N4 C16 . 1.421(7) ?
    N4 C15 . 1.441(6) ?
    N4 C14 . 1.464(5) ?
    C9 C11 . 1.495(4) ?
    C9 C10 . 1.539(5) ?
    C9 C1 . 1.542(4) ?
    C9 C8 . 1.546(5) ?
    C10 C6 . 1.531(6) ?
    C10 H10A . 0.9700 ?
    C10 H10B . 0.9700 ?
    C6 C5 . 1.508(7) ?
    C6 C7 . 1.524(7) ?
    C6 H6A . 0.9800 ?
    C5 C4 . 1.524(7) ?
    C5 H5A . 0.9700 ?
    C5 H5B . 0.9700 ?
    C4 C3 . 1.517(7) ?
    C4 C8 . 1.531(5) ?
    C4 H4A . 0.9800 ?
    C3 C2 . 1.513(7) ?
    C3 H3A . 0.9700 ?
    C3 H3B . 0.9700 ?
    C13 C14 . 1.498(6) ?
    C13 H13A . 0.9700 ?
    C13 H13B . 0.9700 ?
    C2 C7 . 1.513(7) ?
    C2 C1 . 1.527(5) ?
    C2 H2A . 0.9800 ?
    C7 H7A . 0.9700 ?
    C7 H7B . 0.9700 ?
    C1 H1A . 0.9700 ?
    C1 H1B . 0.9700 ?
    C8 H8A . 0.9700 ?
    C8 H8B . 0.9700 ?
    C11 N2 . 1.310(4) ?
    N2 N3 . 1.390(4) ?
    N3 C12 . 1.309(4) ?
    C14 H14A . 0.9700 ?
    C14 H14B . 0.9700 ?
    C16 H16A . 0.9600 ?
    C16 H16B . 0.9600 ?
    C16 H16C . 0.9600 ?
    C17 H17A . 0.9600 ?
    C17 H17B . 0.9600 ?
    C17 H17C . 0.9600 ?
    C15 H15A . 0.9600 ?
    C15 H15B . 0.9600 ?
    C15 H15C . 0.9600 ?
loop_
    _geom_angle_atom_site_label_1
    _geom_angle_atom_site_label_2
    _geom_angle_atom_site_label_3
    _geom_angle_site_symmetry_1
    _geom_angle_site_symmetry_3
    _geom_angle
    _geom_angle_publ_flag
    C12 S1 C13 . . 98.05(17) ?
    C12 N1 C11 . . 104.8(2) ?
    C12 N1 C17 . . 124.6(3) ?
    C11 N1 C17 . . 130.5(3) ?
    C16 N4 C15 . . 111.7(5) ?
    C16 N4 C14 . . 112.6(4) ?
    C15 N4 C14 . . 107.9(4) ?
    C11 C9 C10 . . 111.7(3) ?
    C11 C9 C1 . . 112.4(3) ?
    C10 C9 C1 . . 109.5(3) ?
    C11 C9 C8 . . 108.2(3) ?
    C10 C9 C8 . . 107.7(3) ?
    C1 C9 C8 . . 107.1(3) ?
    C6 C10 C9 . . 110.3(3) ?
    C6 C10 H10A . . 109.6 ?
    C9 C10 H10A . . 109.6 ?
    C6 C10 H10B . . 109.6 ?
    C9 C10 H10B . . 109.6 ?
    H10A C10 H10B . . 108.1 ?
    C5 C6 C7 . . 109.9(4) ?
    C5 C6 C10 . . 109.5(4) ?
    C7 C6 C10 . . 109.0(4) ?
    C5 C6 H6A . . 109.5 ?
    C7 C6 H6A . . 109.5 ?
    C10 C6 H6A . . 109.5 ?
    C6 C5 C4 . . 109.8(3) ?
    C6 C5 H5A . . 109.7 ?
    C4 C5 H5A . . 109.7 ?
    C6 C5 H5B . . 109.7 ?
    C4 C5 H5B . . 109.7 ?
    H5A C5 H5B . . 108.2 ?
    C3 C4 C5 . . 109.5(4) ?
    C3 C4 C8 . . 109.4(4) ?
    C5 C4 C8 . . 109.2(4) ?
    C3 C4 H4A . . 109.6 ?
    C5 C4 H4A . . 109.6 ?
    C8 C4 H4A . . 109.6 ?
    C2 C3 C4 . . 109.5(3) ?
    C2 C3 H3A . . 109.8 ?
    C4 C3 H3A . . 109.8 ?
    C2 C3 H3B . . 109.8 ?
    C4 C3 H3B . . 109.8 ?
    H3A C3 H3B . . 108.2 ?
    C14 C13 S1 . . 109.7(3) ?
    C14 C13 H13A . . 109.7 ?
    S1 C13 H13A . . 109.7 ?
    C14 C13 H13B . . 109.7 ?
    S1 C13 H13B . . 109.7 ?
    H13A C13 H13B . . 108.2 ?
    C3 C2 C7 . . 110.0(4) ?
    C3 C2 C1 . . 109.7(4) ?
    C7 C2 C1 . . 109.6(3) ?
    C3 C2 H2A . . 109.2 ?
    C7 C2 H2A . . 109.2 ?
    C1 C2 H2A . . 109.2 ?
    C2 C7 C6 . . 109.8(4) ?
    C2 C7 H7A . . 109.7 ?
    C6 C7 H7A . . 109.7 ?
    C2 C7 H7B . . 109.7 ?
    C6 C7 H7B . . 109.7 ?
    H7A C7 H7B . . 108.2 ?
    C2 C1 C9 . . 110.2(3) ?
    C2 C1 H1A . . 109.6 ?
    C9 C1 H1A . . 109.6 ?
    C2 C1 H1B . . 109.6 ?
    C9 C1 H1B . . 109.6 ?
    H1A C1 H1B . . 108.1 ?
    C4 C8 C9 . . 110.7(3) ?
    C4 C8 H8A . . 109.5 ?
    C9 C8 H8A . . 109.5 ?
    C4 C8 H8B . . 109.5 ?
    C9 C8 H8B . . 109.5 ?
    H8A C8 H8B . . 108.1 ?
    N2 C11 N1 . . 109.0(3) ?
    N2 C11 C9 . . 123.3(3) ?
    N1 C11 C9 . . 127.6(3) ?
    C11 N2 N3 . . 108.6(3) ?
    C12 N3 N2 . . 106.3(3) ?
    N3 C12 N1 . . 111.2(3) ?
    N3 C12 S1 . . 126.8(3) ?
    N1 C12 S1 . . 122.0(2) ?
    N4 C14 C13 . . 113.7(4) ?
    N4 C14 H14A . . 108.8 ?
    C13 C14 H14A . . 108.8 ?
    N4 C14 H14B . . 108.8 ?
    C13 C14 H14B . . 108.8 ?
    H14A C14 H14B . . 107.7 ?
    N4 C16 H16A . . 109.5 ?
    N4 C16 H16B . . 109.5 ?
    H16A C16 H16B . . 109.5 ?
    N4 C16 H16C . . 109.5 ?
    H16A C16 H16C . . 109.5 ?
    H16B C16 H16C . . 109.5 ?
    N1 C17 H17A . . 109.5 ?
    N1 C17 H17B . . 109.5 ?
    H17A C17 H17B . . 109.5 ?
    N1 C17 H17C . . 109.5 ?
    H17A C17 H17C . . 109.5 ?
    H17B C17 H17C . . 109.5 ?
    N4 C15 H15A . . 109.5 ?
    N4 C15 H15B . . 109.5 ?
    H15A C15 H15B . . 109.5 ?
    N4 C15 H15C . . 109.5 ?
    H15A C15 H15C . . 109.5 ?
    H15B C15 H15C . . 109.5 ?
loop_
    _geom_torsion_atom_site_label_1
    _geom_torsion_atom_site_label_2
    _geom_torsion_atom_site_label_3
    _geom_torsion_atom_site_label_4
    _geom_torsion_site_symmetry_1
    _geom_torsion_site_symmetry_2
    _geom_torsion_site_symmetry_3
    _geom_torsion_site_symmetry_4
    _geom_torsion
    _geom_torsion_publ_flag
    C11 C9 C10 C6 . . . . -177.5(3) ?
    C1 C9 C10 C6 . . . . 57.3(4) ?
    C8 C9 C10 C6 . . . . -58.8(4) ?
    C9 C10 C6 C5 . . . . 60.9(4) ?
    C9 C10 C6 C7 . . . . -59.3(5) ?
    C7 C6 C5 C4 . . . . 58.9(5) ?
    C10 C6 C5 C4 . . . . -60.8(5) ?
    C6 C5 C4 C3 . . . . -59.6(5) ?
    C6 C5 C4 C8 . . . . 60.2(5) ?
    C5 C4 C3 C2 . . . . 59.8(5) ?
    C8 C4 C3 C2 . . . . -59.8(5) ?
    C12 S1 C13 C14 . . . . -157.1(3) ?
    C4 C3 C2 C7 . . . . -59.9(5) ?
    C4 C3 C2 C1 . . . . 60.7(4) ?
    C3 C2 C7 C6 . . . . 59.1(5) ?
    C1 C2 C7 C6 . . . . -61.6(5) ?
    C5 C6 C7 C2 . . . . -58.6(5) ?
    C10 C6 C7 C2 . . . . 61.3(5) ?
    C3 C2 C1 C9 . . . . -61.4(4) ?
    C7 C2 C1 C9 . . . . 59.4(5) ?
    C11 C9 C1 C2 . . . . 178.2(3) ?
    C10 C9 C1 C2 . . . . -57.1(4) ?
    C8 C9 C1 C2 . . . . 59.5(4) ?
    C3 C4 C8 C9 . . . . 60.2(5) ?
    C5 C4 C8 C9 . . . . -59.7(5) ?
    C11 C9 C8 C4 . . . . 179.4(3) ?
    C10 C9 C8 C4 . . . . 58.6(4) ?
    C1 C9 C8 C4 . . . . -59.2(4) ?
    C12 N1 C11 N2 . . . . -0.5(4) ?
    C17 N1 C11 N2 . . . . -179.8(3) ?
    C12 N1 C11 C9 . . . . 178.0(3) ?
    C17 N1 C11 C9 . . . . -1.3(5) ?
    C10 C9 C11 N2 . . . . 113.2(4) ?
    C1 C9 C11 N2 . . . . -123.3(4) ?
    C8 C9 C11 N2 . . . . -5.3(4) ?
    C10 C9 C11 N1 . . . . -65.1(4) ?
    C1 C9 C11 N1 . . . . 58.4(4) ?
    C8 C9 C11 N1 . . . . 176.4(3) ?
    N1 C11 N2 N3 . . . . 0.8(4) ?
    C9 C11 N2 N3 . . . . -177.8(3) ?
    C11 N2 N3 C12 . . . . -0.8(4) ?
    N2 N3 C12 N1 . . . . 0.5(4) ?
    N2 N3 C12 S1 . . . . -179.9(3) ?
    C11 N1 C12 N3 . . . . -0.1(4) ?
    C17 N1 C12 N3 . . . . 179.3(3) ?
    C11 N1 C12 S1 . . . . -179.7(2) ?
    C17 N1 C12 S1 . . . . -0.3(5) ?
    C13 S1 C12 N3 . . . . 3.1(4) ?
    C13 S1 C12 N1 . . . . -177.3(3) ?
    C16 N4 C14 C13 . . . . -69.9(6) ?
    C15 N4 C14 C13 . . . . 166.4(5) ?
    S1 C13 C14 N4 . . . . -58.1(5) ?
_iucr_refine_instructions_details
;
TITL ha12new in P2(1)/c
CELL 1.54178  12.5133  10.3779  14.3044  90.000 106.766  90.000
ZERR    4.00   0.0007   0.0005   0.0008   0.000   0.003   0.000
LATT  1
SYMM -X, 0.5+Y, 0.5-Z
SFAC C H N S
UNIT 68 112 16 4
TEMP 23.000
L.S. 10
BOND $H
FMAP 2 2 60
SIZE 1.44 0.588 0.05
PLAN 20
ACTA
CONF
OMIT     6   3   6
OMIT    -9   1   8
WGHT      0.0000      1.1111
BASF   0.28067
FVAR      10.94355
S1    4    0.594513    0.304718    0.054706    11.00000    0.06052    0.05529 =
         0.06682   -0.00231    0.02783   -0.00514
N1    3    0.430608    0.296693    0.144713    11.00000    0.05244    0.04183 =
         0.04966    0.00027    0.01557    0.00000
N4    3    0.764914    0.296704   -0.064370    11.00000    0.05977    0.06647 =
         0.06613    0.00300    0.02359    0.00503
C9    1    0.283825    0.224826    0.229326    11.00000    0.04781    0.05047 =
         0.04300   -0.00102    0.01051    0.00120
C10   1    0.334372    0.285567    0.330668    11.00000    0.05986    0.08378 =
         0.05062   -0.00965    0.00417   -0.00091
AFIX  23
H10A  2    0.394413    0.231538    0.368901    11.00000   -1.20000
H10B  2    0.365273    0.369440    0.323443    11.00000   -1.20000
AFIX   0
C6    1    0.244937    0.300135    0.383833    11.00000    0.07602    0.11299 =
         0.05356   -0.02097    0.01624   -0.00305
AFIX  13
H6A   2    0.277900    0.340210    0.447703    11.00000   -1.20000
AFIX   0
C5    1    0.199472    0.169158    0.397645    11.00000    0.08245    0.13319 =
         0.05874    0.01668    0.03067    0.01161
AFIX  23
H5A   2    0.144135    0.177781    0.432782    11.00000   -1.20000
H5B   2    0.259363    0.114939    0.435879    11.00000   -1.20000
AFIX   0
C4    1    0.146508    0.107093    0.298499    11.00000    0.07892    0.07791 =
         0.08256    0.00276    0.03922   -0.01105
AFIX  13
H4A   2    0.116855    0.022151    0.307721    11.00000   -1.20000
AFIX   0
C3    1    0.052568    0.191878    0.239130    11.00000    0.05563    0.12270 =
         0.06991   -0.00914    0.02318   -0.01072
AFIX  23
H3A   2    0.018296    0.152373    0.176141    11.00000   -1.20000
H3B   2   -0.004061    0.201137    0.272834    11.00000   -1.20000
AFIX   0
C13   1    0.650774    0.161979    0.013399    11.00000    0.08090    0.06364 =
         0.11389    0.00612    0.05608    0.00785
AFIX  23
H13A  2    0.656028    0.092688    0.060022    11.00000   -1.20000
H13B  2    0.601486    0.134385   -0.048971    11.00000   -1.20000
AFIX   0
C2    1    0.098546    0.322899    0.224917    11.00000    0.05710    0.09500 =
         0.07302    0.00666    0.01544    0.01949
AFIX  13
H2A   2    0.037548    0.377512    0.186867    11.00000   -1.20000
AFIX   0
C7    1    0.151335    0.385349    0.322991    11.00000    0.08538    0.09226 =
         0.09115   -0.01755    0.04198    0.00928
AFIX  23
H7A   2    0.095386    0.397735    0.357055    11.00000   -1.20000
H7B   2    0.181040    0.469108    0.313559    11.00000   -1.20000
AFIX   0
C1    1    0.185795    0.308360    0.169867    11.00000    0.05936    0.07959 =
         0.05525    0.00961    0.01393    0.01254
AFIX  23
H1A   2    0.213173    0.392679    0.158602    11.00000   -1.20000
H1B   2    0.152029    0.268430    0.106947    11.00000   -1.20000
AFIX   0
C8    1    0.234984    0.092254    0.244383    11.00000    0.06980    0.06299 =
         0.07220    0.00255    0.02892   -0.00507
AFIX  23
H8A   2    0.201777    0.052100    0.181450    11.00000   -1.20000
H8B   2    0.294445    0.036738    0.281651    11.00000   -1.20000
AFIX   0
C11   1    0.370189    0.203998    0.177207    11.00000    0.05052    0.04401 =
         0.04758    0.00229    0.01256    0.00020
N2    3    0.402095    0.089662    0.157233    11.00000    0.06567    0.04535 =
         0.06861    0.00325    0.02985    0.00287
N3    3    0.485871    0.104568    0.112044    11.00000    0.06824    0.04660 =
         0.07274    0.00267    0.03274    0.00412
C12   1    0.500147    0.228852    0.105365    11.00000    0.05310    0.04989 =
         0.04988    0.00085    0.01184    0.00197
C14   1    0.764150    0.190907    0.003119    11.00000    0.07984    0.09370 =
         0.09644    0.02402    0.03766    0.02420
AFIX  23
H14A  2    0.813876    0.212422    0.066853    11.00000   -1.20000
H14B  2    0.793040    0.113984   -0.019561    11.00000   -1.20000
AFIX   0
C16   1    0.711653    0.263606   -0.163265    11.00000    0.18053    0.09683 =
         0.08203   -0.01272    0.00837    0.02966
AFIX 137
H16A  2    0.717957    0.334100   -0.204808    11.00000   -1.50000
H16B  2    0.634245    0.245723   -0.171312    11.00000   -1.50000
H16C  2    0.746776    0.188637   -0.180483    11.00000   -1.50000
AFIX   0
C17   1    0.426942    0.436642    0.149518    11.00000    0.06909    0.04420 =
         0.08015   -0.00279    0.02728   -0.00170
AFIX 137
H17A  2    0.489933    0.472263    0.132971    11.00000   -1.50000
H17B  2    0.429217    0.462611    0.214477    11.00000   -1.50000
H17C  2    0.359259    0.467367    0.104274    11.00000   -1.50000
AFIX   0
C15   1    0.879252    0.334888   -0.049968    11.00000    0.08173    0.13693 =
         0.15126    0.03214    0.04702    0.00326
AFIX 137
H15A  2    0.882184    0.402329   -0.095097    11.00000   -1.50000
H15B  2    0.921656    0.262254   -0.060846    11.00000   -1.50000
H15C  2    0.910087    0.365519    0.015633    11.00000   -1.50000
HKLF 5
REM  ha12new in P2(1)/c
REM R1 =  0.0644 for   2846 Fo > 4sig(Fo)  and  0.0705 for all   3267 data
REM    203 parameters refined using      0 restraints
END
WGHT      0.0000      1.1111
REM Highest difference peak  0.318,  deepest hole -0.366,  1-sigma level  0.089
Q1    1   0.6622  0.2016 -0.1016  11.00000  0.05    0.32
Q2    1   0.5292  0.3055 -0.0255  11.00000  0.05    0.30
Q3    1   0.7832  0.3020 -0.2967  11.00000  0.05    0.30
Q4    1   0.7095  0.1796 -0.2040  11.00000  0.05    0.28
Q5    1   0.4988  0.2724  0.3415  11.00000  0.05    0.27
Q6    1   0.7563  0.3494 -0.1969  11.00000  0.05    0.26
Q7    1   0.3520  0.2600  0.4976  11.00000  0.05    0.26
Q8    1   0.6071  0.2512 -0.1360  11.00000  0.05    0.25
Q9    1   0.1791  0.3405  0.0959  11.00000  0.05    0.25
Q10   1   0.3457  0.2218  0.5011  11.00000  0.05    0.24
Q11   1   0.4893  0.1907  0.3562  11.00000  0.05    0.24
Q12   1   0.1340  0.2363  0.0300  11.00000  0.05    0.23
Q13   1   0.4271  0.2712  0.3880  11.00000  0.05    0.23
Q14   1   0.6697  0.1698 -0.1748  11.00000  0.05    0.23
Q15   1   0.0426  0.3025  0.1046  11.00000  0.05    0.23
Q16   1   0.9198  0.3270  0.1148  11.00000  0.05    0.22
Q17   1   0.4365  0.2435  0.3863  11.00000  0.05    0.22
Q18   1   0.6816  0.2951 -0.2429  11.00000  0.05    0.22
Q19   1   0.2854  0.2565  0.4540  11.00000  0.05    0.21
Q20   1   0.3830  0.2724  0.4240  11.00000  0.05    0.21
;
