# Supplementary material for: 2-{[5-(Adamantan-1-yl)-4-methyl-4H-1,2,4-triazol-3-yl]sulfan­yl}-N,N-dimethyl­ethanamine
Source: Acta Crystallogr Sect E Struct Rep Online. 2012 Apr 13;68(Pt 5):o1356. doi: 10.1107/S160053681201464X (PMC3344488; doi:10.1107/S160053681201464X)
Supplement: Supplementary file 2 [file e-68-o1356-Isup2.hkl]

# 
# h,k,l, Fc-squared, Fo-squared, sigma(Fo-squared) and status flag 
# 
data_I
_shelx_title ' ha12new in P2(1)/c' 
_shelx_refln_list_code          4 
_shelx_F_calc_maximum      221.86 
_exptl_crystal_F_000       696.00 
_reflns_d_resolution_high  0.8215 
 
loop_ 
 _symmetry_equiv_pos_as_xyz 
 'x, y, z' 
 '-x, y+1/2, -z+1/2' 
 '-x, -y, -z' 
 'x, -y-1/2, z-1/2' 
 
_cell_length_a    12.5133 
_cell_length_b    10.3779 
_cell_length_c    14.3044 
_cell_angle_alpha  90.000 
_cell_angle_beta  106.766 
_cell_angle_gamma  90.000 
 
_shelx_F_squared_multiplier     1.000 
 
loop_ 
 _refln_index_h 
 _refln_index_k 
 _refln_index_l 
 _refln_F_squared_calc 
 _refln_F_squared_meas 
 _refln_F_squared_sigma 
 _refln_observed_status 
   3   0   0     2287.50     2437.39    387.83 o 
   4   0   0      699.89      810.41    129.01 o 
   5   0   0     2225.71     2514.85    252.15 o 
   6   0   0     1972.87     2051.03    205.99 o 
   7   0   0        1.10        1.15      0.80 o 
  10   0   0      119.19      115.51     12.45 o 
  11   0   0      422.22      448.67     46.69 o 
  12   0   0      150.61      141.23     13.59 o 
  13   0   0       40.82       37.95      3.88 o 
  14   0   0        1.76        1.14      0.52 o 
   2   1   0     2178.73     2301.75    366.24 o 
   3   1   0      375.35      374.61     31.81 o 
   4   1   0       27.12       27.20      2.44 o 
   5   1   0        1.63        0.79      0.32 o 
   6   1   0       73.84       74.89      5.42 o 
   7   1   0     1234.47     1279.53    129.31 o 
   8   1   0       30.93       30.44      3.47 o 
   9   1   0       10.72        7.81      1.69 o 
  10   1   0      147.00      147.79     11.16 o 
  11   1   0       11.08       11.29      1.18 o 
  12   1   0      118.51      130.92      8.40 o 
  13   1   0       62.90       52.71      3.59 o 
  14   1   0        4.78        3.02      0.73 o 
   1   2   0     1155.79     1069.24    170.15 o 
   2   2   0     2258.81     2330.48    370.82 o 
   3   2   0      676.22      646.31     46.14 o 
   4   2   0       20.85       17.54      1.64 o 
   5   2   0      164.54      152.77     13.11 o 
   6   2   0      536.78      477.55     48.58 o 
   7   2   0       55.39       61.85     16.76 o 
   8   2   0       32.55       28.03      3.64 o 
   9   2   0       42.05       50.18      3.32 o 
  10   2   0       59.84       64.46      4.04 o 
  11   2   0       44.97       47.70      3.41 o 
  12   2   0       21.80       27.86      2.36 o 
  13   2   0       21.22       22.83      2.20 o 
  14   2   0        0.03        0.14      0.43 o 
   1   3   0     2882.74     3150.26    354.32 o 
   2   3   0       21.58       15.46      1.31 o 
   3   3   0      262.30      310.60     25.05 o 
   4   3   0     2729.78     2798.14    283.81 o 
   5   3   0      256.20      216.51     27.61 o 
   6   3   0        7.81       12.64     10.20 o 
   7   3   0      421.66      392.60     39.99 o 
   8   3   0      134.38      120.77      9.96 o 
   9   3   0        0.14        0.79      0.53 o 
  10   3   0       69.85       66.41      3.97 o 
  11   3   0        2.57        1.68      0.60 o 
  12   3   0      188.91      207.81     13.59 o 
  13   3   0       56.21       46.43      3.83 o 
  14   3   0        1.74        0.73      0.76 o 
   0   4   0       53.49       50.12      5.09 o 
   1   4   0      873.65     1013.01     86.66 o 
   2   4   0       85.81       72.68      6.22 o 
   3   4   0     1046.47     1131.45     97.07 o 
   4   4   0      368.26      374.72     38.12 o 
   5   4   0       18.04       19.17      2.58 o 
   6   4   0       57.62       55.52      5.77 o 
   7   4   0        0.97       -0.33      0.58 o 
   8   4   0       33.81       26.09      2.00 o 
   9   4   0       17.16       23.51      1.63 o 
  10   4   0       13.81       12.93      1.29 o 
  11   4   0        2.04        1.64      0.62 o 
  12   4   0        0.39        0.80      0.44 o 
  13   4   0        2.96        3.22      0.65 o 
   1   5   0      239.26      275.11     19.69 o 
   2   5   0     1334.87     1708.37    146.33 o 
   3   5   0      240.09      232.60     23.71 o 
   4   5   0       24.13       12.60      2.05 o 
   5   5   0        3.60        3.39      0.67 o 
   6   5   0        3.43        2.60      0.95 o 
   7   5   0       37.34       30.05      2.88 o 
   8   5   0       24.66       21.30      1.81 o 
   9   5   0        0.65        0.35      0.49 o 
  10   5   0       14.09       15.92      1.64 o 
  11   5   0       13.91       13.44      1.39 o 
  12   5   0        1.72        1.03      0.45 o 
  13   5   0        0.01        1.04      0.88 o 
   0   6   0        2.97        1.35      0.43 o 
   1   6   0      372.05      449.05     32.28 o 
   2   6   0       27.07       44.36      4.61 o 
   3   6   0       62.53       77.61      7.98 o 
   4   6   0      289.72      291.67     29.64 o 
   5   6   0      134.19      135.98      8.93 o 
   6   6   0       83.57       66.62      4.07 o 
   7   6   0       19.58       18.19      1.28 o 
   8   6   0       13.89       16.21      1.49 o 
   9   6   0       53.09       48.04      3.16 o 
  10   6   0        0.31        1.88      0.71 o 
  11   6   0        6.07        4.94      0.69 o 
  12   6   0        0.56        0.35      0.43 o 
   1   7   0      277.66      296.34     30.20 o 
   2   7   0      185.60      188.83     19.26 o 
   3   7   0       69.41       53.47      4.42 o 
   4   7   0      181.09      178.71     11.36 o 
   5   7   0        0.04        0.33      0.48 o 
   6   7   0        0.09       -0.28      0.63 o 
   7   7   0      136.58      129.31      6.91 o 
   8   7   0       87.72       72.25      5.04 o 
   9   7   0       12.33       13.89      1.46 o 
  10   7   0       15.93       18.02      1.70 o 
  11   7   0        0.10        1.57      1.78 o 
  12   7   0       70.10       74.13      6.81 o 
   0   8   0     1168.96     1186.52    110.13 o 
   1   8   0      249.87      253.66     16.46 o 
   2   8   0        1.56        0.01      0.66 o 
   3   8   0       39.51       50.55      3.55 o 
   4   8   0      158.88      144.66      7.68 o 
   5   8   0      711.83      688.07     35.61 o 
   6   8   0      579.19      557.03     30.31 o 
   7   8   0        8.88        9.32      0.94 o 
   8   8   0       21.34       24.81      2.53 o 
   9   8   0        6.72        4.63      0.70 o 
  10   8   0        8.78        7.84      0.87 o 
  11   8   0       10.20        9.55      1.68 o 
   1   9   0       12.40        9.03      1.81 o 
   2   9   0        3.96        6.56      0.99 o 
   3   9   0        0.84        0.54      0.70 o 
   4   9   0        5.74        7.00      1.10 o 
   5   9   0        0.45        2.53      0.71 o 
   6   9   0        1.90        2.72      0.91 o 
   7   9   0       52.23       58.13      4.12 o 
   8   9   0       31.22       31.84      2.85 o 
   9   9   0        7.70        9.46      1.19 o 
  10   9   0       10.02       10.29      1.79 o 
   0  10   0      849.98      895.21     90.66 o 
   1  10   0      170.39      197.48     12.91 o 
   2  10   0        3.37        1.85      1.10 o 
   3  10   0        8.75        7.44      1.52 o 
   4  10   0       21.29       20.91      3.15 o 
   5  10   0      185.91      194.75     13.23 o 
   6  10   0       91.28       92.46      6.05 o 
   7  10   0        0.46       -0.24      0.49 o 
   8  10   0        7.99        5.96      0.81 o 
   1  11   0        2.38        2.40      1.02 o 
   2  11   0        6.26        8.64      1.47 o 
   3  11   0        2.22        2.75      1.11 o 
   4  11   0       20.57       25.14      3.02 o 
   5  11   0       23.84       27.62      2.60 o 
   6  11   0        8.45        6.88      1.40 o 
   7  11   0       39.61       40.53      6.73 o 
   0  12   0       40.31       37.31      4.26 o 
   1  12   0       15.95       18.37      2.26 o 
   2  12   0        0.78        1.45      0.78 o 
   3  12   0        0.18        0.68      0.73 o 
   4  12   0        3.59        5.05      1.10 o 
 -14   1   1        1.13        0.54      0.40 o 
 -13   1   1        3.38        3.66      0.66 o 
 -12   1   1       44.88       42.02      3.32 o 
 -11   1   1       37.62       38.69      2.96 o 
 -10   1   1       49.68       46.63      3.76 o 
  -9   1   1        0.14       -0.15      3.16 o 
  -8   1   1      156.11      166.99     17.97 o 
  -7   1   1      439.22      483.20     38.62 o 
  -6   1   1      832.28      902.07     60.88 o 
  -5   1   1       49.63       79.23      5.86 o 
  -4   1   1      215.42      206.84     14.70 o 
  -3   1   1       14.43       33.18      3.53 o 
  -2   1   1      151.25      128.54     20.48 o 
   2   1   1       29.69       63.33      7.17 o 
   3   1   1      348.53      312.67     35.20 o 
   4   1   1      190.85      173.84     14.78 o 
   5   1   1      265.26      275.52     19.39 o 
   6   1   1       28.09       36.04      4.89 o 
   7   1   1       53.78       57.41      5.21 o 
   8   1   1        7.18        7.70      1.67 o 
   9   1   1       39.91       43.09      3.30 o 
  10   1   1        0.35        0.94      0.54 o 
  11   1   1        3.49        3.22      0.56 o 
  12   1   1       31.05       28.85      2.53 o 
  13   1   1        1.04        1.40      0.48 o 
  14   1   1        1.18        1.14      0.40 o 
 -14   2   1       17.54       17.23      1.71 o 
 -13   2   1        8.16        7.60      1.05 o 
 -12   2   1       16.21       12.94      1.51 o 
 -11   2   1       93.01       93.32      6.61 o 
 -10   2   1        9.03        5.94      0.99 o 
  -9   2   1       68.35       77.15      5.92 o 
  -8   2   1        1.97        3.38      0.68 o 
  -7   2   1       58.98       62.58      5.37 o 
  -6   2   1      154.53      141.88     11.54 o 
  -5   2   1      145.23      135.92     10.74 o 
  -4   2   1      784.95      873.10     69.09 o 
  -3   2   1      865.67      795.09     63.26 o 
  -2   2   1       12.80        9.36      1.19 o 
  -1   2   1       50.84       65.29      6.72 o 
   0   2   1      608.39      676.10     68.23 o 
   1   2   1       71.22       85.94      9.71 o 
   2   2   1      314.44      302.04     34.01 o 
   3   2   1      914.51      771.59     66.16 o 
   4   2   1      395.50      367.40     31.50 o 
   5   2   1        3.40        8.77      1.34 o 
   6   2   1        5.20        8.16      0.85 o 
   7   2   1      832.11      904.19    144.02 o 
   8   2   1      474.33      494.47     40.34 o 
   9   2   1       60.42       55.90      3.86 o 
  10   2   1        0.82        0.94      0.63 o 
  11   2   1        0.35        0.70      0.52 o 
  12   2   1      135.26      127.94      8.94 o 
  13   2   1       50.37       43.22      3.27 o 
  14   2   1        0.60        1.09      0.43 o 
 -14   3   1        0.00        0.88      0.48 o 
 -13   3   1        3.76        1.04      0.57 o 
 -12   3   1       41.10       38.41      2.95 o 
 -11   3   1      107.05      102.47      6.57 o 
 -10   3   1      316.63      293.34     15.93 o 
  -9   3   1        7.74       12.27      1.04 o 
  -8   3   1      419.93      384.43     26.46 o 
  -7   3   1      370.53      344.98     35.07 o 
  -6   3   1     1625.88     1575.26    160.04 o 
  -5   3   1      556.43      666.55     52.52 o 
  -4   3   1      449.27      406.01     31.15 o 
  -3   3   1     1376.40     1497.42    119.80 o 
  -2   3   1     1166.96     1137.95     81.70 o 
  -1   3   1      578.46      549.87     46.79 o 
   0   3   1      455.64      465.09     52.35 o 
   1   3   1       13.18       10.72      1.28 o 
   2   3   1      279.46      339.94     29.02 o 
   3   3   1       58.03       73.38      6.36 o 
   4   3   1      495.06      379.77     32.67 o 
   5   3   1      914.27      875.27     75.15 o 
   6   3   1      120.54      119.46     13.78 o 
   7   3   1      255.55      236.15     24.00 o 
   8   3   1       12.17       10.91      2.04 o 
   9   3   1        0.80        0.11      0.52 o 
  10   3   1       46.85       42.29      3.01 o 
  11   3   1        4.73        3.30      0.77 o 
  12   3   1       11.77       11.61      1.29 o 
  13   3   1       16.53       15.19      2.40 o 
 -14   4   1       34.16       32.44      3.90 o 
 -13   4   1       14.54       13.02      1.44 o 
 -12   4   1        3.27        2.80      0.59 o 
 -11   4   1        4.40        4.96      0.82 o 
 -10   4   1      135.98      129.24      7.43 o 
  -9   4   1        2.46        5.10      0.66 o 
  -8   4   1      170.01      142.03     11.75 o 
  -7   4   1      296.86      247.56     20.25 o 
  -6   4   1       61.02       51.84      5.38 o 
  -5   4   1      262.07      251.08     30.90 o 
  -4   4   1      239.59      276.68     28.11 o 
  -3   4   1       30.51       23.71      2.08 o 
  -2   4   1      845.10      810.35     58.30 o 
  -1   4   1        7.09       13.85      1.24 o 
   0   4   1      381.37      413.67     35.50 o 
   1   4   1      828.38      867.51     97.60 o 
   2   4   1      400.88      376.37     32.37 o 
   3   4   1      882.86      878.15     75.49 o 
   4   4   1       94.88       86.94      8.92 o 
   5   4   1        5.14        1.73      0.52 o 
   6   4   1      130.95      125.51     14.04 o 
   7   4   1      544.68      567.24     43.08 o 
   8   4   1      190.39      187.45      9.88 o 
   9   4   1       65.25       62.04      3.62 o 
  10   4   1        0.07       -0.53      0.55 o 
  11   4   1        8.77        9.09      1.00 o 
  12   4   1      143.70      142.83     10.50 o 
  13   4   1       11.93        9.26      1.50 o 
 -13   5   1       15.86       10.10      1.35 o 
 -12   5   1       14.80       12.27      1.28 o 
 -11   5   1      138.26      123.17      9.80 o 
 -10   5   1      303.23      269.45     21.07 o 
  -9   5   1       32.28       38.50      2.38 o 
  -8   5   1      177.74      172.74      9.89 o 
  -7   5   1      127.77      122.67     10.25 o 
  -6   5   1      644.70      551.64     48.81 o 
  -5   5   1      969.00      964.18    132.09 o 
  -4   5   1      931.26      893.86     90.58 o 
  -3   5   1      447.22      498.23     50.62 o 
  -2   5   1      629.18      705.11     71.65 o 
  -1   5   1       45.24       52.18      4.53 o 
   0   5   1     1640.34     1786.31    153.44 o 
   1   5   1     1876.30     1809.83    130.59 o 
   2   5   1      109.86      115.63      9.99 o 
   3   5   1        5.03       16.14      2.00 o 
   4   5   1        2.18        0.78      0.48 o 
   5   5   1      255.41      249.80     25.48 o 
   6   5   1      143.40      144.56     11.24 o 
   7   5   1      113.44      105.09      5.57 o 
   8   5   1       50.29       38.79      2.55 o 
   9   5   1       34.46       31.57      2.61 o 
  10   5   1       25.26       23.11      1.72 o 
  11   5   1        6.64        4.84      0.97 o 
  12   5   1        9.01        8.29      1.04 o 
  13   5   1       23.71       21.45      2.61 o 
 -13   6   1        3.24        2.45      0.69 o 
 -12   6   1        5.11        5.44      1.11 o 
 -11   6   1        2.95        2.09      0.62 o 
 -10   6   1       10.38        7.11      0.99 o 
  -9   6   1       24.01       25.44      2.35 o 
  -8   6   1        0.39        1.24      0.88 o 
  -7   6   1       68.87       58.76      3.24 o 
  -6   6   1       21.51       20.46      1.85 o 
  -5   6   1       90.89       90.53     10.45 o 
  -4   6   1       51.10       46.38      4.84 o 
  -3   6   1       60.43       76.88      7.92 o 
  -2   6   1       57.71       40.21      4.20 o 
  -1   6   1        0.74        4.55      1.61 o 
   0   6   1      154.54      211.47     15.27 o 
   1   6   1      899.36      987.89     84.69 o 
   2   6   1      718.09      720.28     61.56 o 
   3   6   1      157.44      148.03     15.14 o 
   4   6   1       76.52       65.26      6.76 o 
   5   6   1      103.33      104.71      6.90 o 
   6   6   1      252.22      233.29     11.49 o 
   7   6   1      320.21      263.81     14.81 o 
   8   6   1      158.19      148.42     10.80 o 
   9   6   1       40.62       43.75      2.81 o 
  10   6   1        0.84        0.69      0.47 o 
  11   6   1       16.98       14.04      1.44 o 
  12   6   1       92.66       91.85      7.93 o 
 -12   7   1       25.78       24.86      2.36 o 
 -11   7   1       63.77       60.15      4.77 o 
 -10   7   1       32.31       32.31      2.96 o 
  -9   7   1        9.02       12.67      1.44 o 
  -8   7   1       79.17       71.12      4.73 o 
  -7   7   1      238.99      222.89     11.46 o 
  -6   7   1      281.34      262.07     13.46 o 
  -5   7   1      304.44      285.77     14.74 o 
  -4   7   1      176.62      161.51     12.59 o 
  -3   7   1        0.69        0.76      0.51 o 
  -2   7   1       42.95       41.37      4.36 o 
  -1   7   1      162.74      180.78     14.57 o 
   0   7   1      141.33      135.86     15.68 o 
   1   7   1       44.03       40.66      3.61 o 
   2   7   1        3.23        1.24      0.47 o 
   3   7   1       31.18       23.08      3.33 o 
   4   7   1        9.15        7.48      0.81 o 
   5   7   1       90.59       77.69      4.13 o 
   6   7   1       45.77       44.49      2.42 o 
   7   7   1        1.64        1.82      0.52 o 
   8   7   1        1.35        0.96      0.51 o 
   9   7   1        5.75        6.80      0.88 o 
  10   7   1       13.35       10.86      1.14 o 
  11   7   1       11.96       14.82      1.73 o 
 -11   8   1        4.31        4.28      0.69 o 
 -10   8   1       15.47       18.86      1.74 o 
  -9   8   1       38.32       37.31      2.81 o 
  -8   8   1       56.21       48.71      3.61 o 
  -7   8   1        3.50        2.26      0.56 o 
  -6   8   1       49.30       43.01      2.79 o 
  -5   8   1       11.48       11.11      1.30 o 
  -4   8   1       46.27       40.39      2.56 o 
  -3   8   1       23.77       25.65      2.35 o 
  -2   8   1      105.84      111.29      6.96 o 
  -1   8   1      262.71      239.58     15.47 o 
   0   8   1      184.59      191.61     12.72 o 
   1   8   1       46.79       55.89      4.03 o 
   2   8   1      197.33      194.47     12.72 o 
   3   8   1        1.69        2.13      0.53 o 
   4   8   1       29.46       27.33      1.85 o 
   5   8   1       16.62       15.56      1.23 o 
   6   8   1       15.30       14.09      1.84 o 
   7   8   1       40.89       37.07      2.20 o 
   8   8   1       54.07       58.29      4.63 o 
   9   8   1        8.44        7.37      0.86 o 
  10   8   1        0.51        0.81      0.38 o 
 -10   9   1        2.28        1.70      0.65 o 
  -9   9   1        1.70        0.84      0.48 o 
  -8   9   1        3.01        2.58      0.74 o 
  -7   9   1       18.34       18.03      1.72 o 
  -6   9   1        1.07        2.01      1.01 o 
  -5   9   1        3.05        2.11      0.68 o 
  -4   9   1        3.12        0.60      0.69 o 
  -3   9   1       13.31       12.30      2.16 o 
  -2   9   1       15.91       16.40      1.49 o 
  -1   9   1        0.02       -0.20      1.13 o 
   0   9   1       26.51       28.22      2.86 o 
   1   9   1       72.52       74.72      4.85 o 
   2   9   1       71.19       67.84      4.89 o 
   3   9   1       87.29       77.02      4.83 o 
   4   9   1       11.18       10.46      1.05 o 
   5   9   1       16.15       14.35      1.33 o 
   6   9   1       20.08       19.19      1.78 o 
   7   9   1        2.07        0.78      0.54 o 
   8   9   1        0.59       -0.38      0.46 o 
   9   9   1        2.35        1.14      0.46 o 
  -8  10   1       10.41        7.35      0.92 o 
  -7  10   1        0.34        0.36      0.53 o 
  -6  10   1        0.16        1.13      0.89 o 
  -5  10   1        8.24       10.81      1.68 o 
  -4  10   1        0.03       -0.37      1.04 o 
  -3  10   1        6.00        9.68      1.67 o 
  -2  10   1        0.04        0.33      0.98 o 
  -1  10   1       20.59       24.49      3.17 o 
   0  10   1       22.90       23.37      2.22 o 
   1  10   1        0.12       -1.13      1.13 o 
   2  10   1        2.35        1.26      1.15 o 
   3  10   1       28.41       27.67      4.44 o 
   4  10   1       26.11       31.45      3.01 o 
   5  10   1       17.56       22.60      2.05 o 
   6  10   1        0.54        1.35      0.58 o 
   7  10   1        8.62        6.56      0.91 o 
   8  10   1        3.40        4.38      2.14 o 
  -7  11   1        5.34        4.26      1.49 o 
  -6  11   1        7.79        5.14      1.11 o 
  -5  11   1        0.69        1.24      0.84 o 
  -4  11   1        3.76        5.85      1.29 o 
  -3  11   1       20.16       27.24      3.68 o 
  -2  11   1       27.01       32.49      3.32 o 
  -1  11   1       16.20       18.76      1.94 o 
   0  11   1        9.30        5.89      1.15 o 
   1  11   1        0.04        0.95      0.97 o 
   2  11   1        3.03        1.60      0.93 o 
   3  11   1        6.15        7.07      2.36 o 
   4  11   1       22.61       23.12      2.68 o 
   5  11   1        5.56        6.52      1.24 o 
   6  11   1        2.12        1.01      0.65 o 
  -4  12   1        9.57       14.85      3.75 o 
  -3  12   1       40.04       45.39      4.05 o 
  -2  12   1       45.22       54.22      4.44 o 
  -1  12   1        7.85        5.68      1.09 o 
   0  12   1        0.17        0.73      1.65 o 
   1  12   1        4.55        3.85      1.69 o 
   2  12   1       15.37       14.42      1.70 o 
   3  12   1       23.76       24.04      3.52 o 
   4  12   1       18.67       18.95      3.16 o 
 -14   0   2        7.03        7.82      1.06 o 
 -13   0   2       28.13       22.14      2.63 o 
 -12   0   2      227.86      228.43     24.01 o 
 -11   0   2       99.12       84.77      9.26 o 
 -10   0   2       34.69       34.78      4.33 o 
  -9   0   2      127.13      140.45     19.62 o 
  -8   0   2       80.88       83.63     12.72 o 
  -7   0   2       89.23       82.63     12.14 o 
  -6   0   2      663.82      655.03     64.80 o 
  -5   0   2     3912.18     4061.82    410.61 o 
  -4   0   2      708.98      807.96     82.21 o 
  -3   0   2      878.57      934.24    122.00 o 
  -2   0   2     2250.16     2452.44    319.15 o 
   1   0   2     4316.41     4429.94    704.83 o 
   2   0   2     1147.84     1240.22    197.39 o 
   3   0   2     1349.46     1317.16    209.65 o 
   4   0   2     1644.16     1608.17    255.97 o 
   5   0   2      289.24      303.67     48.46 o 
   6   0   2       46.41       43.93      7.21 o 
   7   0   2       82.22       83.55     13.52 o 
   8   0   2      252.14      239.06     25.90 o 
   9   0   2       24.04       27.34      3.24 o 
  10   0   2      113.17       97.79      7.74 o 
  11   0   2      194.05      210.95     17.97 o 
  12   0   2       11.00       11.96      1.49 o 
  13   0   2       17.76       19.41      2.46 o 
 -14   1   2       16.34       15.70      1.96 o 
 -13   1   2       20.24       22.22      1.68 o 
 -12   1   2        0.71        0.64      0.71 o 
 -11   1   2       52.61       50.78      4.30 o 
 -10   1   2      650.00      616.77     39.33 o 
  -9   1   2      470.75      470.43     61.61 o 
  -8   1   2      196.09      227.14     21.70 o 
  -7   1   2      595.56      615.91     49.44 o 
  -6   1   2      186.31      184.97     12.47 o 
  -5   1   2     1218.31     1270.55     86.28 o 
  -4   1   2     2126.61     2402.19    162.94 o 
  -3   1   2     6044.32     6832.85    687.57 o 
  -2   1   2    27096.98    24721.43   1979.75 o 
  -1   1   2     2545.27     2332.15    303.69 o 
   0   1   2     1706.75     1712.78    172.59 o 
   1   1   2    49223.52    24491.56   8202.37 o 
   2   1   2    12045.19    11511.31   1293.22 o 
   3   1   2     3525.46     3849.12    432.89 o 
   4   1   2      545.09      567.02     63.78 o 
   5   1   2      258.50      271.76     30.64 o 
   6   1   2      637.54      616.42     69.41 o 
   7   1   2      487.39      523.93     59.03 o 
   8   1   2      273.17      273.54     22.90 o 
   9   1   2      360.63      367.88     23.35 o 
  10   1   2       94.42       85.50      5.95 o 
  11   1   2        1.79        2.20      0.61 o 
  12   1   2       34.12       34.74      2.65 o 
  13   1   2       40.86       33.32      2.56 o 
 -14   2   2       28.35       31.90      4.49 o 
 -13   2   2       18.75       14.86      1.84 o 
 -12   2   2      218.01      223.36     16.76 o 
 -11   2   2      230.66      233.55     16.72 o 
 -10   2   2        1.97        3.46      0.87 o 
  -9   2   2      159.24      147.90     21.24 o 
  -8   2   2       67.77       71.19      7.79 o 
  -7   2   2       97.53      101.47      6.93 o 
  -6   2   2     1331.13     1307.62     88.47 o 
  -5   2   2     1087.48     1062.23     85.02 o 
  -4   2   2      169.23      149.21     11.74 o 
  -3   2   2     3105.88     2998.79    240.01 o 
  -2   2   2     1109.53     1180.48    118.90 o 
  -1   2   2      575.06      572.94     57.79 o 
   0   2   2      747.81      737.51     74.09 o 
   1   2   2     1156.75     1245.55    139.97 o 
   2   2   2     2479.10     2410.59    271.19 o 
   3   2   2      207.17      184.79     15.88 o 
   4   2   2      609.80      646.07     55.42 o 
   5   2   2     1217.58     1117.60     95.75 o 
   6   2   2       77.12       67.06      7.70 o 
   7   2   2       43.94       55.67      9.11 o 
   8   2   2      188.48      198.49     16.24 o 
   9   2   2        2.64        2.76      0.71 o 
  10   2   2      136.46      140.46      9.35 o 
  11   2   2      171.09      182.68     11.51 o 
  12   2   2        7.60        5.96      0.75 o 
  13   2   2       52.21       50.54      3.82 o 
 -14   3   2        0.60       -0.07      0.63 o 
 -13   3   2        0.82       -0.18      0.48 o 
 -12   3   2        0.65        1.82      0.63 o 
 -11   3   2       40.24       38.24      2.99 o 
 -10   3   2        5.94        5.23      0.95 o 
  -9   3   2      233.78      217.68     12.73 o 
  -8   3   2       23.22       25.34      2.40 o 
  -7   3   2       28.67       34.40      2.97 o 
  -6   3   2      259.26      257.17     20.59 o 
  -5   3   2      538.01      604.96     48.73 o 
  -4   3   2      355.34      389.93     31.76 o 
  -3   3   2      673.78      718.17     57.87 o 
  -2   3   2      367.60      394.55     31.24 o 
  -1   3   2      579.42      639.01     53.87 o 
   0   3   2      353.61      413.71     46.58 o 
   1   3   2      470.22      529.84     84.39 o 
   2   3   2     1103.47     1171.73    131.91 o 
   3   3   2      571.04      603.98     51.77 o 
   4   3   2      898.01      961.30     82.47 o 
   5   3   2      125.04      130.73     11.23 o 
   6   3   2       13.00       16.25      1.86 o 
   7   3   2       56.62       57.22      6.75 o 
   8   3   2       97.91       99.46      6.29 o 
   9   3   2        8.85        9.24      0.99 o 
  10   3   2       35.53       32.67      2.52 o 
  11   3   2        1.09        1.93      0.58 o 
  12   3   2        1.96        1.92      0.48 o 
  13   3   2        1.41        1.02      0.73 o 
 -14   4   2       14.17       16.24      1.95 o 
 -13   4   2        1.16        0.21      0.41 o 
 -12   4   2       36.53       29.96      2.72 o 
 -11   4   2      124.92      114.91      8.16 o 
 -10   4   2        0.48        1.68      0.63 o 
  -9   4   2        4.37        2.74      0.49 o 
  -8   4   2       93.56       89.09      6.41 o 
  -7   4   2       18.78       16.94      1.96 o 
  -6   4   2      223.76      243.67     24.81 o 
  -5   4   2       45.44       44.40      3.71 o 
  -4   4   2       43.58       67.06      5.58 o 
  -3   4   2     1214.94     1185.14     94.03 o 
  -2   4   2      337.40      320.57     25.72 o 
  -1   4   2      695.41      784.69     67.48 o 
   0   4   2      272.00      257.16     80.78 o 
   1   4   2      141.07      154.23     17.38 o 
   2   4   2      539.79      624.75     53.18 o 
   3   4   2      110.61      140.57     14.35 o 
   4   4   2       22.41       28.09      2.59 o 
   5   4   2      318.08      311.59     31.75 o 
   6   4   2        8.62        8.76      1.09 o 
   7   4   2       46.09       45.74      4.12 o 
   8   4   2        2.52        5.32      1.27 o 
   9   4   2        0.21       -0.20      0.63 o 
  10   4   2       49.70       55.95      4.12 o 
  11   4   2       19.64       18.75      1.95 o 
  12   4   2        0.45        0.33      0.52 o 
  13   4   2       30.96       30.35      2.86 o 
 -13   5   2        4.63        3.16      0.91 o 
 -12   5   2        1.78        1.89      0.54 o 
 -11   5   2        4.26        5.51      0.84 o 
 -10   5   2        1.45        1.49      0.92 o 
  -9   5   2       22.11       17.79      1.25 o 
  -8   5   2       35.52       27.70      1.70 o 
  -7   5   2       30.86       25.02      2.48 o 
  -6   5   2        6.18        3.64      0.70 o 
  -5   5   2      159.58      155.96     15.91 o 
  -4   5   2       34.13       31.30      2.71 o 
  -3   5   2     1030.28     1074.95     85.09 o 
  -2   5   2        4.98        8.32      1.02 o 
  -1   5   2      292.29      364.89     31.51 o 
   0   5   2      332.26      350.58     91.66 o 
   1   5   2        9.76       23.70      2.81 o 
   2   5   2      567.28      682.36     58.28 o 
   3   5   2       19.11       20.77      1.90 o 
   4   5   2       64.11       67.39      6.94 o 
   5   5   2        9.33        7.38      1.02 o 
   6   5   2       12.38        9.65      1.16 o 
   7   5   2       15.27       14.14      1.09 o 
   8   5   2       10.37        9.45      0.86 o 
   9   5   2        1.03        0.30      0.87 o 
  10   5   2        9.58       11.42      1.19 o 
  11   5   2        3.78        3.61      0.59 o 
  12   5   2        1.85        0.87      0.48 o 
 -13   6   2        3.95        4.56      0.60 o 
 -12   6   2       26.48       30.84      2.76 o 
 -11   6   2       40.32       40.91      3.56 o 
 -10   6   2       10.75       10.05      1.51 o 
  -9   6   2       45.46       43.79      2.91 o 
  -8   6   2        6.66        8.12      0.72 o 
  -7   6   2      145.71      143.85      7.83 o 
  -6   6   2      194.02      197.96     16.42 o 
  -5   6   2       54.25       62.46      5.56 o 
  -4   6   2       77.04       92.65      9.53 o 
  -3   6   2      421.55      508.42     51.75 o 
  -2   6   2       27.69       21.71      2.38 o 
  -1   6   2      872.58      849.28    104.71 o 
   0   6   2      983.03     1080.99    121.54 o 
   1   6   2       17.40       22.00      2.02 o 
   2   6   2     1053.63     1056.58     90.74 o 
   3   6   2      140.24      144.06     14.75 o 
   4   6   2      135.09      125.64      8.99 o 
   5   6   2      310.90      294.09     19.83 o 
   6   6   2       81.00       82.01      4.93 o 
   7   6   2        7.44        6.44      0.74 o 
   8   6   2       65.96       55.06      4.13 o 
   9   6   2       18.18       17.90      1.73 o 
  10   6   2       15.77       16.37      1.59 o 
  11   6   2       15.15       16.56      2.41 o 
  12   6   2        1.75        0.69      0.52 o 
 -12   7   2        1.60        2.32      1.63 o 
 -11   7   2        3.23        2.09      0.78 o 
 -10   7   2        6.63        6.30      1.21 o 
  -9   7   2       29.23       28.91      3.64 o 
  -8   7   2      125.79      112.21      7.60 o 
  -7   7   2       63.91       69.62      4.42 o 
  -6   7   2       14.71       20.09      1.29 o 
  -5   7   2      313.11      298.63     15.06 o 
  -4   7   2      388.36      338.08     34.35 o 
  -3   7   2      476.21      464.10     47.09 o 
  -2   7   2      200.72      179.64     14.50 o 
  -1   7   2      106.64      101.19     15.07 o 
   0   7   2       72.02       80.21      8.08 o 
   1   7   2      134.55      137.58     11.85 o 
   2   7   2      241.72      271.48     21.48 o 
   3   7   2      180.86      177.44     12.47 o 
   4   7   2      300.45      296.33     16.01 o 
   5   7   2       36.25       37.47      2.45 o 
   6   7   2      110.50      109.79      5.30 o 
   7   7   2      195.81      167.15     11.09 o 
   8   7   2       34.63       35.65      3.35 o 
   9   7   2       16.26       14.90      1.43 o 
  10   7   2        4.93        4.81      1.29 o 
  11   7   2        1.68        0.86      0.44 o 
 -11   8   2       68.27       63.89      5.74 o 
 -10   8   2        9.14        8.00      1.04 o 
  -9   8   2        7.27        7.46      0.93 o 
  -8   8   2        3.47        2.84      1.04 o 
  -7   8   2       84.08       94.89      5.28 o 
  -6   8   2       79.14       76.11      4.18 o 
  -5   8   2       35.40       27.23      2.02 o 
  -4   8   2       55.77       53.42      3.52 o 
  -3   8   2       45.90       54.31      3.82 o 
  -2   8   2       30.87       42.02      3.16 o 
  -1   8   2       51.20       60.01      4.12 o 
   0   8   2       98.74      109.93      6.54 o 
   1   8   2       77.52       95.36      6.15 o 
   2   8   2       96.45      102.68      6.30 o 
   3   8   2       24.92       26.59      1.92 o 
   4   8   2       15.75       11.89      1.00 o 
   5   8   2       75.01       77.20      4.50 o 
   6   8   2       47.59       61.36      3.67 o 
   7   8   2        7.50        7.38      1.02 o 
   8   8   2       18.34       18.20      2.15 o 
   9   8   2        7.05        6.24      0.74 o 
  10   8   2       28.21       28.10      2.45 o 
 -10   9   2       42.65       41.22      4.37 o 
  -9   9   2       56.77       55.66      4.07 o 
  -8   9   2       49.83       51.28      4.21 o 
  -7   9   2       64.43       63.10      4.55 o 
  -6   9   2       13.64       12.58      1.45 o 
  -5   9   2      275.96      270.77     15.97 o 
  -4   9   2      412.21      414.92     24.38 o 
  -3   9   2      185.60      206.20     12.84 o 
  -2   9   2      283.06      306.91     21.94 o 
  -1   9   2      113.83      129.49     10.40 o 
   0   9   2      291.73      272.90     16.25 o 
   1   9   2      723.45      693.33     43.10 o 
   2   9   2      279.83      289.98     18.11 o 
   3   9   2      183.58      201.96     12.70 o 
   4   9   2      116.86      124.75      7.40 o 
   5   9   2       33.31       26.19      2.26 o 
   6   9   2      160.17      161.12     10.31 o 
   7   9   2      123.84      129.68      9.65 o 
   8   9   2       47.13       51.81      4.71 o 
   9   9   2       16.65       21.28      2.19 o 
  -8  10   2       17.12       19.78      1.87 o 
  -7  10   2       39.26       46.13      3.67 o 
  -6  10   2       30.32       32.98      2.95 o 
  -5  10   2       30.53       29.55      2.80 o 
  -4  10   2        0.51       -0.88      1.06 o 
  -3  10   2        2.31        2.26      1.05 o 
  -2  10   2       15.29       25.06      2.48 o 
  -1  10   2       22.15       30.44      2.72 o 
   0  10   2        9.12       11.95      1.83 o 
   1  10   2       24.78       32.51      3.05 o 
   2  10   2        3.22        1.84      1.09 o 
   3  10   2        0.67        2.72      1.38 o 
   4  10   2       14.97       16.77      1.86 o 
   5  10   2       14.67       17.32      2.34 o 
   6  10   2       41.57       49.02      4.03 o 
   7  10   2        6.79        8.42      1.13 o 
   8  10   2       11.93       12.71      1.56 o 
  -7  11   2       13.48       11.03      1.57 o 
  -6  11   2        3.79        3.51      0.89 o 
  -5  11   2       11.81       14.55      1.98 o 
  -4  11   2       38.70       39.95      3.31 o 
  -3  11   2       29.31       31.58      4.94 o 
  -2  11   2       52.04       54.08      5.61 o 
  -1  11   2       11.04       14.20      1.91 o 
   0  11   2       27.43       36.33      5.08 o 
   1  11   2      129.46      139.60     10.08 o 
   2  11   2       51.55       54.37      4.78 o 
   3  11   2       19.52       20.73      2.40 o 
   4  11   2        5.49        5.06      1.17 o 
   5  11   2        4.79        2.00      1.96 o 
   6  11   2       14.60       13.95      1.98 o 
  -4  12   2        0.42        1.42      0.75 o 
  -3  12   2        7.84        9.44      2.00 o 
  -2  12   2        0.71        0.64      0.72 o 
  -1  12   2        1.42        2.19      0.85 o 
   0  12   2        1.59        1.36      1.68 o 
   1  12   2        0.30        2.38      2.04 o 
   2  12   2        3.44        2.44      2.04 o 
   3  12   2        0.19        1.08      2.75 o 
 -15   1   3        0.21        0.08      0.44 o 
 -14   1   3        0.68        0.58      0.36 o 
 -13   1   3        5.32        5.54      1.14 o 
 -12   1   3        0.87        1.80      0.94 o 
 -11   1   3      140.12      132.27      7.91 o 
 -10   1   3      119.60      133.98     10.04 o 
  -9   1   3        1.03        1.38      2.25 o 
  -8   1   3       54.47       68.17      6.90 o 
  -7   1   3       28.27       32.01      4.04 o 
  -6   1   3        5.53        9.40      1.27 o 
  -5   1   3       30.37       55.88      4.63 o 
  -4   1   3       35.04       26.62      2.23 o 
  -3   1   3      345.70      324.92     25.87 o 
  -2   1   3      610.45      613.53     48.55 o 
  -1   1   3      243.30      167.58     13.46 o 
   0   1   3       24.29       34.98      3.14 o 
   1   1   3      636.51      586.32     66.00 o 
   2   1   3       30.25       21.48      2.51 o 
   3   1   3      468.09      456.11     51.39 o 
   4   1   3      246.15      195.27     21.99 o 
   5   1   3        8.07       18.41      2.30 o 
   6   1   3        0.01       -0.90      1.35 o 
   7   1   3        1.80        0.08      0.76 o 
   8   1   3       89.92       85.24      5.80 o 
   9   1   3      139.26      126.34      8.51 o 
  10   1   3        0.05       -0.26      0.63 o 
  11   1   3        0.70        0.28      0.53 o 
  12   1   3        0.11        0.42      0.44 o 
  13   1   3       17.19       16.05      1.95 o 
 -14   2   3        1.51        3.04      0.65 o 
 -13   2   3        3.00        3.22      0.68 o 
 -12   2   3       36.34       39.23      3.61 o 
 -11   2   3       35.13       46.77      3.77 o 
 -10   2   3       11.20       11.33      1.38 o 
  -9   2   3      596.36      548.67     72.66 o 
  -8   2   3        2.04        0.06      1.87 o 
  -7   2   3      344.96      383.52     30.87 o 
  -6   2   3     1623.34     1836.28    125.46 o 
  -5   2   3     1808.40     2091.56    142.18 o 
  -4   2   3      982.78     1038.32     70.75 o 
  -3   2   3     2721.60     2409.22    186.94 o 
  -2   2   3      574.04      485.05     38.64 o 
  -1   2   3      727.14      719.14     57.16 o 
   0   2   3       39.42       47.14      3.99 o 
   1   2   3       15.56       16.99      2.01 o 
   2   2   3      805.87      826.90     93.09 o 
   3   2   3      107.74      136.10     11.71 o 
   4   2   3      215.95      194.21     16.63 o 
   5   2   3      150.51      136.93     11.78 o 
   6   2   3      124.18      127.53     14.49 o 
   7   2   3      167.39      184.61     13.18 o 
   8   2   3       96.46       98.11      5.59 o 
   9   2   3       31.76       39.69      3.07 o 
  10   2   3       48.71       47.19      3.42 o 
  11   2   3       22.60       21.28      1.66 o 
  12   2   3        2.11        1.57      0.47 o 
  13   2   3        0.61        0.07      0.37 o 
 -14   3   3        8.06        5.54      0.85 o 
 -13   3   3       40.06       44.22      3.20 o 
 -12   3   3        4.67        7.52      0.96 o 
 -11   3   3      233.65      221.11     14.64 o 
 -10   3   3       29.08       28.94      2.54 o 
  -9   3   3       77.24       63.13      5.19 o 
  -8   3   3       14.76       31.93      8.01 o 
  -7   3   3      143.75      123.05      8.59 o 
  -6   3   3      160.08      135.77      7.86 o 
  -5   3   3       50.77       49.87      4.02 o 
  -4   3   3       63.55       76.64      6.26 o 
  -3   3   3      341.42      370.68     29.07 o 
  -2   3   3     1772.44     1253.75    499.25 o 
  -1   3   3      206.66      245.91     20.79 o 
   0   3   3      166.86      158.24     36.47 o 
   1   3   3      532.00      542.16     61.28 o 
   2   3   3        3.92        7.29      0.99 o 
   3   3   3     1511.11     1705.40    146.36 o 
   4   3   3      749.79      759.99     65.06 o 
   5   3   3       93.55      106.54      9.21 o 
   6   3   3        0.74        0.75      1.51 o 
   7   3   3        9.83        8.98      1.83 o 
   8   3   3      175.47      167.36     10.40 o 
   9   3   3      279.58      285.83     20.06 o 
  10   3   3        1.63        2.51      0.76 o 
  11   3   3        0.46        0.58      0.49 o 
  12   3   3        0.08        0.06      0.43 o 
  13   3   3       36.56       32.66      3.14 o 
 -14   4   3       17.87       20.63      3.43 o 
 -13   4   3       16.01       16.89      1.77 o 
 -12   4   3        0.48       -0.62      0.91 o 
 -11   4   3        0.21       -0.41      0.61 o 
 -10   4   3       47.23       43.86      3.02 o 
  -9   4   3     1224.88     1107.25     60.85 o 
  -8   4   3       44.15       38.58      3.08 o 
  -7   4   3       96.91       90.89      7.37 o 
  -6   4   3      199.73      187.09     12.61 o 
  -5   4   3      607.66      613.31     40.62 o 
  -4   4   3     2031.34     2282.12    181.65 o 
  -3   4   3     2720.60     2786.01    221.98 o 
  -2   4   3     1430.41     1645.80    261.94 o 
  -1   4   3     1077.41      784.86    189.50 o 
   0   4   3      110.46      136.98     16.39 o 
   1   4   3      842.01      894.85    100.75 o 
   2   4   3      245.10      242.57     38.74 o 
   3   4   3        0.21        0.67      1.09 o 
   4   4   3      296.09      323.53     27.96 o 
   5   4   3       59.94       47.44      4.36 o 
   6   4   3      140.44      112.57      9.08 o 
   7   4   3      291.96      247.90     13.68 o 
   8   4   3      169.16      163.08      8.99 o 
   9   4   3        0.14        0.28      0.54 o 
  10   4   3        2.77        2.06      0.78 o 
  11   4   3       47.54       47.39      3.90 o 
  12   4   3        1.87        0.51      0.48 o 
 -13   5   3       21.39       26.20      3.02 o 
 -12   5   3        2.35        3.63      0.80 o 
 -11   5   3       24.49       22.75      1.95 o 
 -10   5   3       23.53       26.58      2.36 o 
  -9   5   3       98.52       86.56      4.68 o 
  -8   5   3        6.83        3.94      0.52 o 
  -7   5   3      120.31       92.79      6.52 o 
  -6   5   3       81.68       77.64      6.15 o 
  -5   5   3      155.29      180.97     11.97 o 
  -4   5   3       30.61       34.99      2.59 o 
  -3   5   3        2.66        4.33      0.66 o 
  -2   5   3       28.55       15.00      3.10 o 
  -1   5   3       10.48        8.60      1.58 o 
   0   5   3       10.62        3.96      1.05 o 
   1   5   3       16.95       11.68      3.14 o 
   2   5   3      123.51      124.56     10.75 o 
   3   5   3     1231.89     1297.70    110.84 o 
   4   5   3      368.96      353.68     30.39 o 
   5   5   3       65.41       82.78      6.00 o 
   6   5   3       30.09       30.40      2.95 o 
   7   5   3      108.52       97.55      5.39 o 
   8   5   3      124.47      117.86      7.22 o 
   9   5   3      116.02      118.67      9.24 o 
  10   5   3        4.12        2.18      0.57 o 
  11   5   3        0.99        1.43      0.91 o 
  12   5   3        4.69        3.16      0.85 o 
 -13   6   3        0.68        0.87      0.38 o 
 -12   6   3        0.03       -0.09      0.41 o 
 -11   6   3       19.20       19.47      2.17 o 
 -10   6   3       80.43       70.30      5.76 o 
  -9   6   3      403.88      355.00     24.67 o 
  -8   6   3       36.83       33.78      2.00 o 
  -7   6   3       84.61       85.69      4.51 o 
  -6   6   3      171.68      158.57     13.11 o 
  -5   6   3      339.51      340.00     34.62 o 
  -4   6   3     1189.39     1330.86    167.63 o 
  -3   6   3     1191.73     1272.58     97.62 o 
  -2   6   3       18.08       20.40      2.04 o 
  -1   6   3      302.30      301.76     23.89 o 
   0   6   3      440.47      442.99     42.93 o 
   1   6   3      419.03      485.88     41.74 o 
   2   6   3      317.35      324.70     27.91 o 
   3   6   3       93.97       94.21      8.15 o 
   4   6   3      142.42      134.00      9.40 o 
   5   6   3        1.34        0.29      0.48 o 
   6   6   3       48.38       39.80      2.75 o 
   7   6   3      119.38      105.65      7.55 o 
   8   6   3       92.83       95.54      8.36 o 
   9   6   3        2.93        4.38      0.83 o 
  10   6   3        0.87       -0.23      0.39 o 
  11   6   3        0.17       -0.33      0.40 o 
 -12   7   3        5.79        5.36      1.59 o 
 -11   7   3       21.10       18.96      3.52 o 
 -10   7   3       14.04       12.35      1.42 o 
  -9   7   3        0.56       -0.15      0.59 o 
  -8   7   3       20.03       20.12      1.55 o 
  -7   7   3       40.69       47.51      2.81 o 
  -6   7   3        0.68        0.75      0.47 o 
  -5   7   3      119.37      124.57      7.68 o 
  -4   7   3       16.09       14.20      1.59 o 
  -3   7   3       10.81       13.77      1.67 o 
  -2   7   3       21.77       16.79      3.60 o 
  -1   7   3        0.37        1.04      0.78 o 
   0   7   3      107.05      111.46      9.25 o 
   1   7   3      307.61      270.84     16.20 o 
   2   7   3      110.22      111.26      7.26 o 
   3   7   3      719.26      697.07     39.08 o 
   4   7   3       78.91       80.02      4.79 o 
   5   7   3       37.63       38.58      2.46 o 
   6   7   3       17.96       15.16      1.84 o 
   7   7   3       71.92       69.57      4.98 o 
   8   7   3       97.69       88.45      7.08 o 
   9   7   3       50.87       53.07      4.07 o 
  10   7   3        1.92        1.56      0.41 o 
  11   7   3        0.24       -0.52      0.52 o 
 -11   8   3        6.64        7.02      0.97 o 
 -10   8   3        4.69        2.71      0.68 o 
  -9   8   3        0.06        0.79      0.68 o 
  -8   8   3        0.87        0.38      0.63 o 
  -7   8   3       74.07       64.40      4.00 o 
  -6   8   3       70.87       60.90      3.40 o 
  -5   8   3       58.41       66.38      3.77 o 
  -4   8   3      142.76      157.53     10.07 o 
  -3   8   3       58.18       49.89      3.42 o 
  -2   8   3       39.63       39.71      2.99 o 
  -1   8   3        1.75        2.86      0.82 o 
   0   8   3       58.63       58.55      3.97 o 
   1   8   3       62.35       55.04      3.58 o 
   2   8   3       93.92       96.12      5.81 o 
   3   8   3       17.62       20.60      1.80 o 
   4   8   3        9.15        8.83      0.77 o 
   5   8   3       16.71       10.00      1.02 o 
   6   8   3       35.41       31.62      2.16 o 
   7   8   3       20.79       19.67      1.82 o 
   8   8   3        6.84        5.81      0.78 o 
   9   8   3        1.63        1.25      0.63 o 
  10   8   3        1.35        1.04      0.53 o 
 -10   9   3        2.49        1.12      0.93 o 
  -9   9   3        3.44        3.61      0.71 o 
  -8   9   3       10.53       13.39      1.42 o 
  -7   9   3       36.27       43.33      3.44 o 
  -6   9   3        1.94        0.32      1.10 o 
  -5   9   3        2.75        2.96      0.84 o 
  -4   9   3        0.74        0.65      0.80 o 
  -3   9   3        8.80       14.50      2.35 o 
  -2   9   3       13.12       11.23      1.79 o 
  -1   9   3        3.54        2.35      0.86 o 
   0   9   3      124.95      138.43      9.45 o 
   1   9   3      173.84      178.07     11.02 o 
   2   9   3        4.03        2.13      0.57 o 
   3   9   3       50.16       49.49      3.57 o 
   4   9   3        3.43        3.28      0.65 o 
   5   9   3        5.37        4.37      0.87 o 
   6   9   3        7.03        5.07      0.99 o 
   7   9   3        1.66        1.85      0.52 o 
   8   9   3        1.02        1.92      0.55 o 
   9   9   3        0.08       -0.35      0.35 o 
  -9  10   3        7.82        7.88      2.35 o 
  -8  10   3        4.08        7.26      1.24 o 
  -7  10   3        0.96       -0.04      0.84 o 
  -6  10   3        3.72        3.34      1.12 o 
  -5  10   3        5.57        2.98      1.13 o 
  -4  10   3        3.08        5.17      1.29 o 
  -3  10   3        5.51        5.69      1.49 o 
  -2  10   3       19.66       21.94      2.40 o 
  -1  10   3        3.67        2.29      1.19 o 
   0  10   3        2.07        3.37      1.24 o 
   1  10   3       49.07       45.06      3.92 o 
   2  10   3       25.06       23.90      2.88 o 
   3  10   3       13.06       13.00      1.57 o 
   4  10   3        9.69        9.05      1.53 o 
   5  10   3        1.57        1.03      0.56 o 
   6  10   3        1.45        0.24      0.49 o 
   7  10   3        7.34        6.68      1.09 o 
  -7  11   3       12.34       14.75      2.03 o 
  -6  11   3        7.47        5.20      1.04 o 
  -5  11   3        9.67       11.69      2.11 o 
  -4  11   3        1.27       -0.18      0.73 o 
  -3  11   3        8.86        9.16      1.39 o 
  -2  11   3       54.26       67.69      4.39 o 
  -1  11   3       45.07       55.06      4.43 o 
   0  11   3        4.88        5.15      1.18 o 
   1  11   3        1.95        3.37      1.02 o 
   2  11   3        1.35        1.17      0.85 o 
   3  11   3       20.26       28.28      4.23 o 
   4  11   3       13.06       17.94      5.77 o 
   5  11   3       19.86       16.88      1.82 o 
  -4  12   3        5.85        4.57      1.70 o 
  -3  12   3        0.06        0.09      0.71 o 
  -2  12   3        2.89        2.38      0.85 o 
  -1  12   3        0.52        0.66      0.72 o 
   0  12   3        5.78        6.26      1.02 o 
   1  12   3       13.35       11.36      1.93 o 
   2  12   3        3.98        5.85      2.91 o 
 -15   0   4        0.28        5.68      1.00 o 
 -14   0   4       14.99       11.67      2.20 o 
 -13   0   4        0.84       15.37      4.98 o 
 -12   0   4      112.36      119.16     13.08 o 
 -11   0   4      147.25      144.32     12.60 o 
 -10   0   4      153.19      166.46     12.28 o 
  -9   0   4     1441.59     1449.40    188.86 o 
  -8   0   4      515.66      531.11     69.51 o 
  -7   0   4      382.50      472.40     61.89 o 
  -6   0   4     3137.35     3412.89    444.43 o 
  -5   0   4     4056.46     4596.87    599.06 o 
  -4   0   4     4064.62     4277.84    433.37 o 
  -3   0   4     4842.62     5220.44    521.82 o 
  -2   0   4     3365.54     3660.50    370.40 o 
  -1   0   4     1106.18     1022.28    103.15 o 
   0   0   4     2240.79     2043.76    240.09 o 
   1   0   4    12368.82    11976.83   1905.56 o 
   2   0   4     9533.78     8567.45   1363.15 o 
   3   0   4     5540.95     5373.91    855.12 o 
   4   0   4     1971.81     2114.89    336.64 o 
   5   0   4      239.20      251.75     40.25 o 
   6   0   4      228.61      238.19     38.11 o 
   7   0   4      705.16      670.23     68.80 o 
   8   0   4      354.89      352.00     28.88 o 
   9   0   4      292.53      273.04     22.26 o 
  10   0   4       84.76       96.98     10.03 o 
  11   0   4       45.10       40.55      4.20 o 
  12   0   4        5.33        8.12      1.38 o 
  13   0   4       18.62       18.26      2.48 o 
 -15   1   4       49.41       46.25      3.49 o 
 -14   1   4        8.88       13.78      2.24 o 
 -13   1   4       19.29       28.95      3.21 o 
 -12   1   4      127.62      106.30      8.06 o 
 -11   1   4      392.42      381.76     24.48 o 
 -10   1   4      230.13      230.94     13.05 o 
  -9   1   4      197.71      188.51     18.00 o 
  -8   1   4       38.56       32.38      3.92 o 
  -7   1   4      119.16      134.42     13.73 o 
  -6   1   4     1154.71     1461.17    116.47 o 
  -5   1   4       58.35       63.02      5.52 o 
  -4   1   4     7151.98     7978.03    634.79 o 
  -3   1   4     3318.79     3307.72    263.10 o 
  -2   1   4      237.58      219.99     17.55 o 
  -1   1   4        7.75       10.31      0.95 o 
   0   1   4      121.84      121.76     10.55 o 
   1   1   4     6156.04     5707.51    642.15 o 
   2   1   4     4850.31     5006.08    562.01 o 
   3   1   4       27.64       22.17      3.14 o 
   4   1   4      839.81      988.35    111.13 o 
   5   1   4       47.26       47.31      5.49 o 
   6   1   4       16.96       11.53      1.62 o 
   7   1   4      160.27      156.60     11.67 o 
   8   1   4      104.26      101.97      5.14 o 
   9   1   4      181.99      193.22     12.34 o 
  10   1   4       50.67       48.64      3.31 o 
  11   1   4       34.08       40.32      2.78 o 
  12   1   4       34.14       31.23      2.51 o 
  13   1   4        8.17       23.76      2.47 o 
 -15   2   4        0.01       -0.24      0.42 o 
 -14   2   4        5.01        6.30      0.92 o 
 -13   2   4        2.36        7.35      0.84 o 
 -12   2   4       15.52       22.01      2.21 o 
 -11   2   4       75.52       83.09      6.31 o 
 -10   2   4      157.09      166.10     12.08 o 
  -9   2   4       57.87       71.14      7.66 o 
  -8   2   4      502.23      508.10     47.67 o 
  -7   2   4      108.61      132.01     12.68 o 
  -6   2   4      510.10      580.23     38.42 o 
  -5   2   4      468.96      577.00     46.43 o 
  -4   2   4       20.90       22.56      1.67 o 
  -3   2   4      885.06      972.07     64.83 o 
  -2   2   4     1199.82     1135.57     90.34 o 
  -1   2   4      799.07      771.93     61.52 o 
   0   2   4      476.52      490.94     42.08 o 
   1   2   4     2225.15     2217.01    248.28 o 
   2   2   4       34.12       25.97      3.05 o 
   3   2   4     1198.37     1391.61    156.64 o 
   4   2   4      521.05      650.72     55.68 o 
   5   2   4       48.18       54.31      6.29 o 
   6   2   4      211.02      212.72     24.07 o 
   7   2   4       26.80       25.67      2.66 o 
   8   2   4      169.21      160.80      8.86 o 
   9   2   4      121.77      118.55      7.36 o 
  10   2   4       19.13       22.90      2.09 o 
  11   2   4       22.71       18.24      1.49 o 
  12   2   4        5.15        7.33      0.81 o 
 -14   3   4        0.02        3.87      0.58 o 
 -13   3   4        7.18        7.33      0.85 o 
 -12   3   4       25.94       21.54      1.92 o 
 -11   3   4      227.14      227.28     20.51 o 
 -10   3   4      488.46      470.46     35.70 o 
  -9   3   4       19.39       22.40      2.32 o 
  -8   3   4      217.45      199.27     16.41 o 
  -7   3   4       54.95       60.96      5.36 o 
  -6   3   4       53.34       56.21      3.54 o 
  -5   3   4      499.44      553.07     38.31 o 
  -4   3   4      276.98      246.33     17.11 o 
  -3   3   4      504.07      473.91     33.85 o 
  -2   3   4      778.71      889.39     60.20 o 
  -1   3   4     1370.49     1508.00     94.48 o 
   0   3   4      324.80      398.58     39.04 o 
   1   3   4     1240.24     1034.17    216.40 o 
   2   3   4      147.10      129.50     14.61 o 
   3   3   4      932.83      986.29    111.06 o 
   4   3   4       32.04       38.09      3.34 o 
   5   3   4      125.30      122.50     10.58 o 
   6   3   4      285.39      280.31     20.89 o 
   7   3   4       37.08       40.19      2.83 o 
   8   3   4      196.78      191.44     11.66 o 
   9   3   4       95.90       98.75      7.00 o 
  10   3   4       13.06       10.99      1.14 o 
  11   3   4        2.58        2.69      0.54 o 
  12   3   4       13.42       10.69      1.01 o 
 -14   4   4        0.51        2.76      0.63 o 
 -13   4   4        7.54       13.25      1.81 o 
 -12   4   4        0.63        0.56      0.54 o 
 -11   4   4        3.28        4.29      0.76 o 
 -10   4   4       97.51       88.50      6.35 o 
  -9   4   4      118.90      105.36      6.40 o 
  -8   4   4      231.64      202.35     16.51 o 
  -7   4   4       30.23       32.41      2.19 o 
  -6   4   4      107.14      133.91      7.88 o 
  -5   4   4      112.25      118.78      7.26 o 
  -4   4   4      197.57      188.94     11.59 o 
  -3   4   4      200.02      205.66     16.07 o 
  -2   4   4       50.47       46.80      3.39 o 
  -1   4   4      201.73      211.76     17.13 o 
   0   4   4      120.66       96.23     28.14 o 
   1   4   4      214.05      239.21     26.86 o 
   2   4   4      151.90      151.12     17.41 o 
   3   4   4       69.79       76.95      6.85 o 
   4   4   4       45.33       60.85      5.58 o 
   5   4   4       17.83       22.04      2.12 o 
   6   4   4      123.30      119.15      8.60 o 
   7   4   4       50.30       54.63      3.23 o 
   8   4   4       51.10       51.29      3.18 o 
   9   4   4        8.16        7.38      1.15 o 
  10   4   4        0.04        0.50      0.66 o 
  11   4   4        5.63        7.34      0.80 o 
  12   4   4        8.93        8.37      0.98 o 
 -13   5   4        0.03        0.53      0.41 o 
 -12   5   4        4.91        5.54      0.98 o 
 -11   5   4        4.06        3.72      0.75 o 
 -10   5   4       30.93       32.52      2.49 o 
  -9   5   4        9.22        5.97      0.84 o 
  -8   5   4       20.11       18.95      1.27 o 
  -7   5   4      101.61       97.11      6.06 o 
  -6   5   4       68.55       72.06      4.58 o 
  -5   5   4      146.70      180.94     11.18 o 
  -4   5   4        6.41        5.62      0.74 o 
  -3   5   4      356.16      356.92     23.98 o 
  -2   5   4       17.48        9.67      1.05 o 
  -1   5   4       10.82       15.92      2.21 o 
   0   5   4        8.72        3.40      1.19 o 
   1   5   4      496.22      503.21     56.61 o 
   2   5   4       14.64       11.31      1.54 o 
   3   5   4      282.31      316.72     27.21 o 
   4   5   4       68.61       68.11      5.05 o 
   5   5   4       88.29       89.54      6.85 o 
   6   5   4       38.42       38.19      3.05 o 
   7   5   4       17.26       10.66      1.35 o 
   8   5   4       12.88       13.94      1.37 o 
   9   5   4        9.98        8.47      1.28 o 
  10   5   4        0.17        1.70      0.60 o 
  11   5   4        3.02        3.02      0.58 o 
 -13   6   4       24.47       25.59      2.95 o 
 -12   6   4       17.80       15.81      1.99 o 
 -11   6   4        8.58        6.22      1.02 o 
 -10   6   4       16.63       14.45      1.53 o 
  -9   6   4        0.48        0.57      0.68 o 
  -8   6   4        7.43        9.71      1.06 o 
  -7   6   4       64.17       56.56      3.51 o 
  -6   6   4       65.71       73.96      4.87 o 
  -5   6   4       27.28       35.10      5.04 o 
  -4   6   4      131.02      163.94     12.53 o 
  -3   6   4       69.74       64.13      5.32 o 
  -2   6   4      380.94      366.48     30.20 o 
  -1   6   4      491.06      527.16     51.05 o 
   0   6   4      449.51      431.65     41.86 o 
   1   6   4      101.30      103.71     11.82 o 
   2   6   4      332.78      372.62     32.00 o 
   3   6   4       67.92       59.85      3.87 o 
   4   6   4      139.35      127.73      6.50 o 
   5   6   4       82.07       78.03      4.91 o 
   6   6   4       11.42        9.95      0.94 o 
   7   6   4        1.10        0.65      0.56 o 
   8   6   4       13.05       14.47      1.62 o 
   9   6   4       12.42       12.09      1.38 o 
  10   6   4        2.55        6.14      0.71 o 
  11   6   4        5.48       12.81      1.92 o 
 -12   7   4       19.77       22.09      2.59 o 
 -11   7   4       58.50       58.58      5.42 o 
 -10   7   4      107.13       85.84      6.49 o 
  -9   7   4       26.90       22.34      2.17 o 
  -8   7   4       45.74       40.63      3.84 o 
  -7   7   4       19.52       18.70      1.32 o 
  -6   7   4      117.97      131.76      6.65 o 
  -5   7   4      326.35      316.45     19.01 o 
  -4   7   4      148.57      155.69     10.08 o 
  -3   7   4      259.57      301.07     30.72 o 
  -2   7   4       13.61       14.70      3.10 o 
  -1   7   4        0.50        2.72      0.87 o 
   0   7   4       34.52       40.71      2.76 o 
   1   7   4      602.96      614.68     36.36 o 
   2   7   4      157.77      164.45      8.50 o 
   3   7   4      451.79      406.12     20.77 o 
   4   7   4       46.11       58.92      3.44 o 
   5   7   4       39.65       38.21      2.53 o 
   6   7   4      115.20      110.37      8.67 o 
   7   7   4       45.40       48.38      4.50 o 
   8   7   4       45.75       48.64      4.07 o 
   9   7   4        3.31       27.43      2.71 o 
  10   7   4        0.49        8.06      0.83 o 
 -11   8   4        6.46       18.91      3.47 o 
 -10   8   4       29.43       28.99      4.40 o 
  -9   8   4       40.44       37.84      2.91 o 
  -8   8   4       39.78       38.28      2.94 o 
  -7   8   4       14.89       11.98      1.28 o 
  -6   8   4       35.28       33.74      2.58 o 
  -5   8   4      138.01      159.67      8.95 o 
  -4   8   4      334.57      331.63     19.56 o 
  -3   8   4      510.43      504.20     36.21 o 
  -2   8   4      179.46      180.52      9.94 o 
  -1   8   4      143.94      156.40      8.83 o 
   0   8   4       72.96       73.29      4.61 o 
   1   8   4      348.56      342.23     16.97 o 
   2   8   4      174.96      176.68      8.32 o 
   3   8   4      303.87      280.30     14.04 o 
   4   8   4       86.37       88.15      4.69 o 
   5   8   4       37.51       28.67      2.40 o 
   6   8   4       45.68       39.69      3.37 o 
   7   8   4       78.55       79.24      6.29 o 
   8   8   4       75.06       86.95      6.50 o 
   9   8   4       34.85       39.36      3.29 o 
 -10   9   4       29.95       29.34      2.60 o 
  -9   9   4       47.00       46.46      3.49 o 
  -8   9   4        6.84       10.65      1.39 o 
  -7   9   4       11.27        7.95      1.46 o 
  -6   9   4       20.03       26.50      2.58 o 
  -5   9   4       46.59       55.24      3.41 o 
  -4   9   4      198.93      215.71     17.59 o 
  -3   9   4       92.74       97.76      8.53 o 
  -2   9   4       15.97       19.49      2.39 o 
  -1   9   4        0.84        1.29      0.86 o 
   0   9   4        7.97        5.24      2.39 o 
   1   9   4      110.81      109.64      6.34 o 
   2   9   4      209.15      222.08     14.35 o 
   3   9   4       21.73       24.26      2.32 o 
   4   9   4       12.87       13.79      1.43 o 
   5   9   4        4.60        4.24      0.75 o 
   6   9   4        5.45        7.90      0.97 o 
   7   9   4       37.73       43.44      3.57 o 
   8   9   4        6.14       17.36      1.70 o 
  -9  10   4       27.03       30.31      4.73 o 
  -8  10   4       46.35       47.05      4.16 o 
  -7  10   4       54.02       56.23      5.09 o 
  -6  10   4       75.16       79.38      6.74 o 
  -5  10   4       40.99       37.88      4.17 o 
  -4  10   4      112.89      114.45      8.55 o 
  -3  10   4      144.84      169.52     11.91 o 
  -2  10   4       59.00       58.63      5.71 o 
  -1  10   4        0.33       -0.11      1.06 o 
   0  10   4       28.60       26.26      3.06 o 
   1  10   4      118.46      115.88      9.92 o 
   2  10   4      174.04      167.00     11.20 o 
   3  10   4      104.31      109.59      7.87 o 
   4  10   4       41.07       41.85      4.11 o 
   5  10   4       21.90       24.82      4.42 o 
   6  10   4       24.85       24.73      3.73 o 
   7  10   4       21.54       31.28      3.61 o 
  -7  11   4       14.37       13.55      2.76 o 
  -6  11   4        9.25       12.32      1.70 o 
  -5  11   4       17.13       17.76      1.85 o 
  -4  11   4       47.10       51.49      3.94 o 
  -3  11   4        4.69        4.85      1.09 o 
  -2  11   4        9.83       11.98      1.74 o 
  -1  11   4        3.11        4.38      1.17 o 
   0  11   4       13.46       13.40      1.93 o 
   1  11   4       11.73       11.51      1.73 o 
   2  11   4       30.85       28.41      3.87 o 
   3  11   4        9.85       12.63      2.48 o 
   4  11   4        4.93        6.01      0.88 o 
   5  11   4        5.78        8.72      1.69 o 
  -4  12   4        5.59        5.80      1.30 o 
  -3  12   4        9.52       12.75      2.35 o 
  -2  12   4       13.47       12.82      1.69 o 
  -1  12   4        0.03        0.58      0.68 o 
   0  12   4        8.72        7.79      1.26 o 
   1  12   4        5.12        1.88      2.77 o 
 -15   1   5        1.73        1.05      0.33 o 
 -14   1   5        0.28        0.09      0.78 o 
 -13   1   5        0.06       -0.66      0.68 o 
 -12   1   5        3.80        3.62      1.04 o 
 -11   1   5       40.35       42.89      3.42 o 
 -10   1   5        3.69        3.27      1.00 o 
  -9   1   5        8.13       11.13      2.60 o 
  -8   1   5       36.25       26.70      3.79 o 
  -7   1   5        1.99       -0.14      1.95 o 
  -6   1   5       12.64       26.59      2.55 o 
  -5   1   5     1468.93     1836.99    146.48 o 
  -4   1   5      670.17      854.06     66.57 o 
  -3   1   5      286.91      323.61     25.69 o 
  -2   1   5      672.43      657.35     52.09 o 
  -1   1   5      329.17      349.97     24.93 o 
   0   1   5       41.89       21.87      1.70 o 
   1   1   5      320.65      320.72     36.16 o 
   2   1   5      145.76      144.90     16.37 o 
   3   1   5      116.74      119.78     13.54 o 
   4   1   5       22.83       17.39      2.46 o 
   5   1   5        8.80       13.47      1.85 o 
   6   1   5       13.98       19.99      2.16 o 
   7   1   5        5.79        4.43      0.65 o 
   8   1   5       43.99       42.57      2.40 o 
   9   1   5       17.03       17.88      1.73 o 
  10   1   5       16.66       15.13      1.72 o 
  11   1   5       10.63       11.62      1.19 o 
  12   1   5        0.18        0.28      0.64 o 
 -15   2   5        7.29        4.26      0.84 o 
 -14   2   5       10.17       10.51      1.20 o 
 -13   2   5       14.75        7.40      1.12 o 
 -12   2   5       26.37       27.21      2.57 o 
 -11   2   5        2.51        5.53      1.14 o 
 -10   2   5      398.87      406.50     23.32 o 
  -9   2   5      574.26      493.69     85.51 o 
  -8   2   5      201.12      205.13     19.21 o 
  -7   2   5       71.22       69.27      5.40 o 
  -6   2   5        6.05        1.25      0.63 o 
  -5   2   5       31.10       34.35      3.29 o 
  -4   2   5      434.73      501.38     39.58 o 
  -3   2   5      245.15      218.02     17.20 o 
  -2   2   5      730.09      725.90     58.17 o 
  -1   2   5     1692.41     1603.39    113.64 o 
   0   2   5      506.56      475.27     40.52 o 
   1   2   5      401.15      434.71     48.97 o 
   2   2   5      999.52      884.28    147.33 o 
   3   2   5       91.51       92.79     10.56 o 
   4   2   5      348.56      357.51     40.32 o 
   5   2   5      145.42      135.25     15.40 o 
   6   2   5       89.62       87.12      6.55 o 
   7   2   5        1.71        2.99      0.60 o 
   8   2   5        1.26        1.08      0.76 o 
   9   2   5       21.75       19.15      1.62 o 
  10   2   5       98.99       88.54      5.09 o 
  11   2   5        1.58        1.02      0.46 o 
  12   2   5        0.01        2.80      2.77 o 
 -14   3   5       23.29       26.39      2.51 o 
 -13   3   5       19.67       21.93      1.75 o 
 -12   3   5       53.76       55.14      5.91 o 
 -11   3   5       16.83       17.56      3.32 o 
 -10   3   5       10.58       10.25      1.09 o 
  -9   3   5      141.84      150.61      8.43 o 
  -8   3   5      541.64      528.42     48.83 o 
  -7   3   5       11.13       10.36      1.39 o 
  -6   3   5       22.25       19.47      1.80 o 
  -5   3   5      950.72      973.79     65.45 o 
  -4   3   5      906.19     1057.84     84.58 o 
  -3   3   5     1606.64     1774.07    140.71 o 
  -2   3   5     1790.50     1785.51    142.13 o 
  -1   3   5       79.03       84.85      7.01 o 
   0   3   5      347.04      316.40     26.91 o 
   1   3   5      568.61      523.97     68.90 o 
   2   3   5       30.43       24.31      4.87 o 
   3   3   5        0.87        1.39      0.91 o 
   4   3   5       50.71       56.09      4.92 o 
   5   3   5        9.61        8.51      1.26 o 
   6   3   5       44.41       40.19      3.74 o 
   7   3   5        4.90        7.59      0.92 o 
   8   3   5      203.15      193.65     11.51 o 
   9   3   5       87.38       81.13      5.09 o 
  10   3   5       19.85       23.13      1.81 o 
  11   3   5        1.86        0.55      0.41 o 
  12   3   5        0.04        0.48      0.36 o 
 -14   4   5        5.94        7.06      1.39 o 
 -13   4   5       11.42        7.52      0.88 o 
 -12   4   5       31.28       34.05      3.42 o 
 -11   4   5        0.51       -0.18      0.60 o 
 -10   4   5       49.30       53.93      4.25 o 
  -9   4   5       48.32       47.33      3.31 o 
  -8   4   5       89.47       84.63      4.80 o 
  -7   4   5      433.67      409.33     24.19 o 
  -6   4   5      471.05      427.05     25.29 o 
  -5   4   5       49.77       41.13      2.89 o 
  -4   4   5      206.17      171.38     10.00 o 
  -3   4   5      219.45      202.90     12.11 o 
  -2   4   5       91.08       80.21      5.59 o 
  -1   4   5      820.73      692.55     54.32 o 
   0   4   5       17.98       23.41      2.78 o 
   1   4   5       81.24       61.72     10.03 o 
   2   4   5      309.14      341.03     38.65 o 
   3   4   5        2.76        4.14      0.67 o 
   4   4   5      363.41      410.26     35.21 o 
   5   4   5      213.64      224.78     13.89 o 
   6   4   5       49.91       45.37      2.66 o 
   7   4   5       13.17       14.35      1.22 o 
   8   4   5        7.89        8.60      1.02 o 
   9   4   5       17.51       18.19      1.54 o 
  10   4   5       72.59       68.79      5.39 o 
  11   4   5        9.17        8.58      0.87 o 
 -13   5   5       42.03       38.62      3.83 o 
 -12   5   5       29.43       31.89      3.25 o 
 -11   5   5        0.22       -0.14      0.57 o 
 -10   5   5        3.79        5.04      0.93 o 
  -9   5   5      333.55      295.03     17.21 o 
  -8   5   5      779.20      720.56     38.18 o 
  -7   5   5       39.14       34.09      2.37 o 
  -6   5   5       25.66       19.26      1.62 o 
  -5   5   5       92.49       99.10      6.11 o 
  -4   5   5      268.54      223.25     15.03 o 
  -3   5   5     1368.41     1292.97     85.10 o 
  -2   5   5     1266.18     1321.67     88.65 o 
  -1   5   5        0.34        0.38      1.05 o 
   0   5   5      358.53      375.50     59.89 o 
   1   5   5      445.32      328.87    118.99 o 
   2   5   5      768.70      750.48     84.53 o 
   3   5   5      400.23      393.98     28.97 o 
   4   5   5       75.89       91.24      6.76 o 
   5   5   5        8.12        9.45      0.77 o 
   6   5   5        0.18        0.96      0.60 o 
   7   5   5        1.63        0.38      0.68 o 
   8   5   5      149.68      150.54      9.86 o 
   9   5   5      104.03      102.20      8.58 o 
  10   5   5        8.45        8.62      1.38 o 
  11   5   5        1.72        1.38      0.43 o 
 -13   6   5        0.07       -0.42      0.42 o 
 -12   6   5        5.45        5.09      0.86 o 
 -11   6   5        1.62        1.04      0.65 o 
 -10   6   5       18.59       20.77      2.21 o 
  -9   6   5       28.70       29.28      2.53 o 
  -8   6   5       77.98       72.24      4.67 o 
  -7   6   5       57.61       68.60      3.75 o 
  -6   6   5       51.62       50.50      2.61 o 
  -5   6   5        5.26        5.80      1.33 o 
  -4   6   5      176.93      155.78     13.24 o 
  -3   6   5      138.14      143.67     10.88 o 
  -2   6   5        4.72        6.02      1.13 o 
  -1   6   5       24.93       19.21      2.51 o 
   0   6   5       33.25       32.72      3.12 o 
   1   6   5        9.01       11.56      2.02 o 
   2   6   5      154.73      167.58     10.96 o 
   3   6   5        0.65        1.04      0.42 o 
   4   6   5      373.38      366.87     16.02 o 
   5   6   5      121.43      117.65      6.04 o 
   6   6   5        0.74       -0.18      0.88 o 
   7   6   5       21.07       21.68      2.08 o 
   8   6   5       32.43       34.23      2.85 o 
   9   6   5       42.29       38.47      3.31 o 
  10   6   5       38.29       38.23      3.04 o 
 -12   7   5        0.66       -0.08      0.51 o 
 -11   7   5        6.78        4.69      0.81 o 
 -10   7   5       19.85       17.20      1.73 o 
  -9   7   5       45.03       38.39      3.20 o 
  -8   7   5       71.63       72.30      5.64 o 
  -7   7   5        3.47        5.53      1.01 o 
  -6   7   5      135.26      147.39      7.65 o 
  -5   7   5      129.80      118.89      6.19 o 
  -4   7   5      137.10      146.02      6.88 o 
  -3   7   5      315.15      309.11     18.06 o 
  -2   7   5      256.27      249.77     17.84 o 
  -1   7   5      135.43      155.25      8.75 o 
   0   7   5       17.06       17.18      1.60 o 
   1   7   5      142.30      143.49      6.54 o 
   2   7   5       43.51       45.19      2.74 o 
   3   7   5        5.98        7.23      0.78 o 
   4   7   5        0.17        2.12      0.99 o 
   5   7   5        2.62        0.77      0.83 o 
   6   7   5        0.53        0.85      0.59 o 
   7   7   5        3.45        1.79      0.71 o 
   8   7   5       29.71       33.22      2.72 o 
   9   7   5       37.43       33.41      2.70 o 
  10   7   5        9.31        6.11      1.09 o 
 -11   8   5        6.88        8.84     11.06 o 
 -10   8   5       28.75       28.92      3.96 o 
  -9   8   5       48.20       49.57      4.12 o 
  -8   8   5       23.27       21.99      2.05 o 
  -7   8   5        6.29        3.44      1.01 o 
  -6   8   5        1.02        1.31      1.18 o 
  -5   8   5        0.36       -0.80      0.80 o 
  -4   8   5       18.23       17.92      1.92 o 
  -3   8   5       21.87       28.85      2.65 o 
  -2   8   5        7.32        6.12      1.04 o 
  -1   8   5       17.15       18.39      1.36 o 
   0   8   5        1.23        0.71      0.50 o 
   1   8   5       98.45       89.79      4.34 o 
   2   8   5      203.49      199.68      9.39 o 
   3   8   5        0.54        0.93      0.48 o 
   4   8   5      170.88      185.53     10.67 o 
   5   8   5       41.25       42.84      3.45 o 
   6   8   5        0.02       -0.47      1.21 o 
   7   8   5        0.31        0.88      0.41 o 
   8   8   5        4.46        4.43      0.66 o 
   9   8   5       13.91       10.23      1.99 o 
 -10   9   5        0.18        0.21      0.64 o 
  -9   9   5        3.62        7.19      4.18 o 
  -8   9   5        6.60        5.34      1.24 o 
  -7   9   5       20.17       23.40      2.52 o 
  -6   9   5       70.15       82.92      5.59 o 
  -5   9   5        1.30        1.24      1.29 o 
  -4   9   5        0.05        0.22      1.28 o 
  -3   9   5       10.14       13.01      2.14 o 
  -2   9   5       10.31       10.21      1.55 o 
  -1   9   5       62.22       65.07      4.99 o 
   0   9   5        7.92        5.74      0.79 o 
   1   9   5        0.46       -0.66      0.66 o 
   2   9   5       31.17       30.71      2.11 o 
   3   9   5       53.60       47.71      3.15 o 
   4   9   5       57.75       52.85      4.41 o 
   5   9   5       18.78       21.68      2.69 o 
   6   9   5        1.52        0.63      0.58 o 
   7   9   5        4.04        1.90      0.68 o 
   8   9   5        4.50        2.81      0.80 o 
  -9  10   5        1.92        3.13      2.08 o 
  -8  10   5        0.15       -0.36      0.71 o 
  -7  10   5       11.87       13.11      2.31 o 
  -6  10   5        3.01        2.31      1.05 o 
  -5  10   5        3.84        4.09      1.11 o 
  -4  10   5       23.33       31.39      2.92 o 
  -3  10   5        4.88        4.33      1.45 o 
  -2  10   5        1.56        1.58      1.18 o 
  -1  10   5       22.68       35.28      4.07 o 
   0  10   5        8.86        6.30      1.48 o 
   1  10   5        2.96        2.71      0.80 o 
   2  10   5        3.52        2.54      0.64 o 
   3  10   5        2.13        2.24      0.81 o 
   4  10   5        0.14        0.42      1.04 o 
   5  10   5        0.05        0.66      0.50 o 
   6  10   5        5.13        4.27      0.69 o 
  -6  11   5        4.31        7.49      1.35 o 
  -5  11   5        5.55        6.10      1.23 o 
  -4  11   5        7.61        8.94      1.73 o 
  -3  11   5        0.21        0.37      0.73 o 
  -2  11   5        2.25        2.86      1.17 o 
  -1  11   5        2.27        2.22      0.95 o 
   0  11   5        0.05       -0.37      0.77 o 
   1  11   5        1.53       -0.02      0.84 o 
   2  11   5        0.49        0.61      0.89 o 
   3  11   5        1.43        0.15      0.68 o 
  -2  12   5        5.81        6.59      1.26 o 
  -1  12   5       54.11       58.70      6.44 o 
   0  12   5       24.19       23.76      4.53 o 
 -15   0   6       45.90       44.01      4.98 o 
 -14   0   6       77.43       76.74     11.34 o 
 -13   0   6       67.29       48.31      8.45 o 
 -12   0   6       98.88       95.37      9.58 o 
 -11   0   6      198.75      195.87     19.02 o 
 -10   0   6      292.83      333.56     36.18 o 
  -9   0   6      354.34      403.18     52.97 o 
  -8   0   6     1325.68     1424.75    186.93 o 
  -7   0   6     1068.19     1035.21    134.98 o 
  -6   0   6     1746.12     1742.93    151.29 o 
  -5   0   6     2017.90     2782.68    362.89 o 
  -4   0   6      184.63      255.91     33.64 o 
  -3   0   6     1437.15     1603.90    161.22 o 
  -2   0   6     1609.39     1731.46    174.84 o 
  -1   0   6      934.57      925.91     93.84 o 
   0   0   6      716.45      821.33    130.78 o 
   1   0   6      404.49      511.23     81.46 o 
   2   0   6     2592.02     2723.40    433.44 o 
   3   0   6     2910.90     2713.67    431.92 o 
   4   0   6     2572.30     2497.12    397.49 o 
   5   0   6      540.82      546.52     72.61 o 
   6   0   6       75.46      170.02     19.00 o 
   7   0   6       29.03      138.09      9.84 o 
   8   0   6       28.56       94.33      8.26 o 
   9   0   6        0.93       34.50      3.60 o 
  10   0   6        1.23       16.90      2.72 o 
  11   0   6        6.99       33.40      5.79 o 
  12   0   6        6.30        9.04      2.43 o 
 -15   1   6       20.84       19.66      1.98 o 
 -14   1   6       14.60        9.97      1.95 o 
 -13   1   6       26.85       37.90      3.24 o 
 -12   1   6        6.85       23.56      2.35 o 
 -11   1   6        8.64       13.84      1.54 o 
 -10   1   6       22.22       18.24      1.64 o 
  -9   1   6        0.02       17.91      3.28 o 
  -8   1   6      398.94      362.97     33.89 o 
  -7   1   6      487.19      467.10     73.18 o 
  -6   1   6     2193.68     2186.79    159.60 o 
  -5   1   6     2728.59     3174.49    292.45 o 
  -4   1   6      469.45      413.19     31.87 o 
  -3   1   6      161.42      171.63     13.73 o 
  -2   1   6      132.79      197.46     14.32 o 
  -1   1   6       87.37      109.89      7.93 o 
   0   1   6      244.32      225.62     19.91 o 
   1   1   6      221.60      222.14     25.08 o 
   2   1   6     2218.74     2512.08    282.66 o 
   3   1   6     3145.88     2848.06    318.90 o 
   4   1   6     1192.15     1157.69    130.29 o 
   5   1   6      156.48      127.82     10.33 o 
   6   1   6       60.12       64.39      5.34 o 
   7   1   6        0.10        6.60      1.17 o 
   8   1   6        4.96        7.73      1.00 o 
   9   1   6       54.33       63.62      4.66 o 
  10   1   6       55.42       59.83      3.86 o 
  11   1   6        0.74        3.84      0.63 o 
  12   1   6        0.56        6.20      0.99 o 
 -14   2   6       15.98       17.41      1.93 o 
 -13   2   6       14.37        8.93      1.49 o 
 -12   2   6        2.86        4.02      0.86 o 
 -11   2   6      107.32      108.44      8.11 o 
 -10   2   6      269.92      263.18     15.11 o 
  -9   2   6      553.00      494.80     45.13 o 
  -8   2   6      201.42      195.81     24.22 o 
  -7   2   6      138.01      117.11     10.27 o 
  -6   2   6      502.09      463.61     31.96 o 
  -5   2   6      462.54      425.18     28.77 o 
  -4   2   6      288.45      314.19     24.97 o 
  -3   2   6       85.12      116.64      9.69 o 
  -2   2   6       92.56      119.33      9.78 o 
  -1   2   6       99.65      132.95     11.35 o 
   0   2   6       97.97      111.87      9.75 o 
   1   2   6      441.81      490.35     55.26 o 
   2   2   6     1182.71     1003.26    113.25 o 
   3   2   6      909.46      825.60     92.62 o 
   4   2   6      293.29      293.64     33.16 o 
   5   2   6       87.32       77.46      6.31 o 
   6   2   6      186.59      345.70     17.69 o 
   7   2   6       23.93      121.61      6.61 o 
   8   2   6        9.81       42.17      2.91 o 
   9   2   6        0.51        1.29      0.61 o 
  10   2   6        2.03        5.85      0.72 o 
  11   2   6        9.34       12.26      1.30 o 
 -14   3   6        0.95        1.10      0.43 o 
 -13   3   6        4.24        5.92      0.82 o 
 -12   3   6        0.79        3.30      0.78 o 
 -11   3   6       14.07       23.88      1.80 o 
 -10   3   6       12.93       17.76      1.89 o 
  -9   3   6      270.26      237.08     13.08 o 
  -8   3   6      324.31      316.01     39.36 o 
  -7   3   6      200.09      201.18     13.66 o 
  -6   3   6      249.49      266.89     18.40 o 
  -5   3   6       76.07       72.90      5.27 o 
  -4   3   6      132.72      128.28      8.63 o 
  -3   3   6      410.05      410.61     31.20 o 
  -2   3   6       92.25       88.33      9.37 o 
  -1   3   6      116.27      107.54     11.18 o 
   0   3   6     1029.82     1119.92    126.12 o 
   1   3   6      170.11      155.27     17.74 o 
   2   3   6       73.02       77.35     17.81 o 
   3   3   6       98.51       89.13     14.43 o 
   4   3   6      220.28      229.71     20.72 o 
   5   3   6      127.66      119.51      9.26 o 
   7   3   6       31.19       31.50      2.07 o 
   8   3   6       33.16       40.39      2.83 o 
   9   3   6        8.83        8.29      0.97 o 
  10   3   6       11.04       11.82      1.49 o 
  11   3   6        2.54        1.74      0.58 o 
 -14   4   6        0.56        1.53      0.78 o 
 -13   4   6        1.04        0.77      0.44 o 
 -12   4   6       11.88        8.80      1.05 o 
 -11   4   6        1.99        1.80      0.61 o 
 -10   4   6       26.77       35.28      2.60 o 
  -9   4   6      262.30      237.27     13.40 o 
  -8   4   6       11.44        8.16      0.94 o 
  -7   4   6        6.68        4.44      1.00 o 
  -6   4   6       36.14       34.12      2.91 o 
  -5   4   6       34.10       37.25      3.15 o 
  -4   4   6       90.48       83.07      5.72 o 
  -3   4   6       16.54       16.17      2.91 o 
  -2   4   6       26.73       27.00      2.47 o 
  -1   4   6       22.51       28.72      2.62 o 
   0   4   6       33.10       36.91      6.09 o 
   1   4   6       62.84       56.45      9.22 o 
   2   4   6       22.65       20.57      6.30 o 
   3   4   6       51.13       57.55      4.53 o 
   4   4   6        4.35        3.11      0.72 o 
   5   4   6        5.97        3.50      0.71 o 
   6   4   6       18.86      103.86      5.48 o 
   7   4   6       21.19       28.96      2.26 o 
   8   4   6       11.00       10.74      1.24 o 
   9   4   6        1.80        3.16      0.63 o 
  10   4   6        0.60        0.11      0.52 o 
  11   4   6        1.42        1.13      0.44 o 
 -13   5   6        1.86        1.47      1.32 o 
 -12   5   6       36.52       36.26      3.43 o 
 -11   5   6       16.12       18.20      1.89 o 
 -10   5   6       16.48       15.63      1.49 o 
  -9   5   6        0.07        4.97      0.73 o 
  -8   5   6       95.97      116.47      6.20 o 
  -7   5   6       15.59       19.98      1.36 o 
  -6   5   6       79.00       69.84      5.50 o 
  -5   5   6       71.09       71.26      7.08 o 
  -4   5   6       44.93       47.07      4.11 o 
  -3   5   6       67.59       58.74      5.21 o 
  -2   5   6       13.79       11.16      1.50 o 
  -1   5   6       22.05       19.58      2.60 o 
   0   5   6       75.16       63.76      6.59 o 
   1   5   6       65.51       80.94     13.09 o 
   2   5   6      124.85      133.08     10.22 o 
   3   5   6      141.90      154.21      9.89 o 
   4   5   6        6.81        8.47      0.78 o 
   5   5   6       54.18       64.51      3.36 o 
   6   5   6       16.60       14.55      1.97 o 
   7   5   6        3.27        7.01      0.91 o 
   8   5   6        4.93       10.66      1.97 o 
   9   5   6        0.48       12.30      2.30 o 
  10   5   6        0.05       -0.23      0.68 o 
 -13   6   6        0.47        0.12      0.51 o 
 -12   6   6        0.49        0.74      0.55 o 
 -11   6   6       20.71       36.95      3.47 o 
 -10   6   6       37.48       48.04      3.69 o 
  -9   6   6       37.35       51.94      4.58 o 
  -8   6   6        6.42        3.89      1.10 o 
  -7   6   6       93.09       98.05      4.72 o 
  -6   6   6       32.08       35.52      2.04 o 
  -5   6   6      189.13      163.20      8.67 o 
  -4   6   6      136.64      148.59     11.83 o 
  -3   6   6       14.64       16.12      2.05 o 
  -2   6   6       60.81       54.47      4.79 o 
  -1   6   6       32.31       34.96      3.51 o 
   0   6   6       17.49       17.98      2.11 o 
   1   6   6       61.20       68.70      5.28 o 
   2   6   6      289.21      271.59     14.70 o 
   3   6   6       16.57       19.61      1.21 o 
   4   6   6      142.32      142.94      6.58 o 
   5   6   6       12.10        8.60      0.89 o 
   6   6   6       39.29       57.11      3.47 o 
   7   6   6       30.56       52.73      4.15 o 
   8   6   6       42.11       44.22      3.86 o 
   9   6   6        3.55        2.43      0.55 o 
  10   6   6        0.76        1.25      0.41 o 
 -12   7   6       17.20       24.97      3.16 o 
 -11   7   6       56.46       63.50      6.45 o 
 -10   7   6       22.10       23.74      2.03 o 
  -9   7   6       16.15       15.22      1.69 o 
  -8   7   6       19.29       13.09      1.50 o 
  -7   7   6       29.91       19.98      1.45 o 
  -6   7   6       15.19       13.55      1.32 o 
  -5   7   6        0.84       -0.39      0.65 o 
  -4   7   6        5.66        5.24      0.83 o 
  -3   7   6      135.56      132.18      7.18 o 
  -2   7   6      287.77      285.79     14.63 o 
  -1   7   6      239.85      237.54     11.34 o 
   0   7   6      294.77      289.75     13.76 o 
   1   7   6       13.80       11.75      0.89 o 
   2   7   6        0.58        0.00      0.70 o 
   3   7   6       36.94       43.82      2.56 o 
   4   7   6       75.87       56.64      3.71 o 
   5   7   6       33.14       23.00      1.71 o 
   6   7   6        0.89        6.74      1.13 o 
   7   7   6        3.31        8.95      1.11 o 
   8   7   6       12.58       33.98      2.94 o 
   9   7   6       18.48       25.15      2.11 o 
 -11   8   6       15.88       23.51      3.98 o 
 -10   8   6       21.21       28.94      3.69 o 
  -9   8   6      106.63      118.56      8.79 o 
  -8   8   6      112.10      116.18      7.79 o 
  -7   8   6       10.87        8.78      1.58 o 
  -6   8   6       29.70       26.57      2.72 o 
  -5   8   6       68.51       58.93      4.99 o 
  -4   8   6      129.45      152.85     10.00 o 
  -3   8   6      189.19      199.51     10.99 o 
  -2   8   6      299.11      270.17     15.16 o 
  -1   8   6      171.04      161.01      8.28 o 
   0   8   6       74.46       75.02      4.39 o 
   1   8   6       62.00       65.07      3.70 o 
   2   8   6      154.72      145.16      7.03 o 
   3   8   6       69.86       73.19      4.02 o 
   4   8   6       18.82       19.08      1.85 o 
   5   8   6       48.11       52.65      4.02 o 
   6   8   6        9.20       47.87      4.78 o 
   7   8   6       10.00       19.13      2.05 o 
   8   8   6       20.70       24.05      2.28 o 
 -10   9   6       15.91       17.65      2.60 o 
  -9   9   6        1.20        0.79      1.54 o 
  -8   9   6       11.92       10.06      1.48 o 
  -7   9   6       39.61       32.60      3.10 o 
  -6   9   6      103.10       91.32      6.05 o 
  -5   9   6       81.13       85.23      6.01 o 
  -4   9   6        8.20        6.76      1.54 o 
  -3   9   6       62.74       69.52      6.30 o 
  -2   9   6      227.06      244.12     19.86 o 
  -1   9   6      182.06      201.89     13.06 o 
   0   9   6       47.42       52.27      3.42 o 
   1   9   6       17.11       19.05      1.70 o 
   2   9   6       94.57       88.99      6.65 o 
   3   9   6      119.77      113.48      7.34 o 
   4   9   6       75.84       68.10      4.47 o 
   5   9   6        6.05        4.73      1.23 o 
   6   9   6        1.15        1.74      0.65 o 
   7   9   6        4.82        7.35      1.58 o 
  -8  10   6       47.21       51.57      5.31 o 
  -7  10   6       30.24       30.86      3.14 o 
  -6  10   6       36.61       38.45      3.19 o 
  -5  10   6        7.90        5.03      1.15 o 
  -4  10   6       17.06       22.02      2.29 o 
  -3  10   6       90.00      109.91      8.86 o 
  -2  10   6       28.46       36.81      6.88 o 
  -1  10   6       16.17       17.08      2.70 o 
   0  10   6       36.03       47.81      9.92 o 
   1  10   6       14.88       21.33      5.29 o 
   2  10   6       19.91       19.40      4.18 o 
   3  10   6       53.25       49.13      3.97 o 
   4  10   6       62.39       56.96      5.36 o 
   5  10   6        0.69       24.42      2.33 o 
  -6  11   6       54.93       59.44      6.04 o 
  -5  11   6       61.84       63.42      4.54 o 
  -4  11   6        8.41       10.14      1.34 o 
  -3  11   6        0.69        0.34      0.68 o 
  -2  11   6       38.72       45.71      4.28 o 
  -1  11   6       57.97       72.55      6.45 o 
   0  11   6        1.54        2.96      0.97 o 
   1  11   6        9.05        7.24      1.46 o 
   2  11   6       30.47       27.88      3.68 o 
 -15   1   7        4.17        3.37      0.52 o 
 -14   1   7        3.80        2.02      0.78 o 
 -13   1   7       13.90       15.95      2.05 o 
 -12   1   7        3.19        2.68      0.84 o 
 -11   1   7       12.77       11.70      1.08 o 
 -10   1   7       17.38       23.08      1.75 o 
  -9   1   7       86.04       90.88      4.88 o 
  -8   1   7      469.91      453.83     42.36 o 
  -7   1   7      232.39      221.16     16.39 o 
  -6   1   7        0.31        0.25      1.36 o 
  -5   1   7        1.48        3.21      1.39 o 
  -4   1   7      131.22      145.26     11.41 o 
  -3   1   7      199.10      192.56     15.63 o 
  -2   1   7      385.02      360.69     26.14 o 
  -1   1   7       85.74      101.84      9.04 o 
   0   1   7      380.14      393.39     34.07 o 
   1   1   7       91.61      103.54     11.77 o 
   2   1   7       42.96       47.23      5.48 o 
   3   1   7       89.96       88.98     10.16 o 
   4   1   7       51.08       48.00      3.98 o 
   5   1   7       13.46       14.11      1.86 o 
   6   1   7        7.70        6.83      0.99 o 
   7   1   7       30.08       23.05      1.58 o 
   8   1   7        0.63       -0.30      0.58 o 
   9   1   7        0.17       -0.33      0.58 o 
  10   1   7        2.16        1.14      0.49 o 
  11   1   7        3.90        2.16      0.72 o 
 -14   2   7        6.43        6.07      0.84 o 
 -13   2   7        3.80        3.99      1.04 o 
 -12   2   7       13.57       19.29      4.48 o 
 -11   2   7        9.40       10.62      1.12 o 
 -10   2   7        1.04        1.38      0.80 o 
  -9   2   7       23.51       26.66      1.85 o 
  -8   2   7      121.99      115.73     18.14 o 
  -7   2   7        1.59        2.17      1.59 o 
  -6   2   7       13.69       11.17      1.85 o 
  -5   2   7       55.29       90.71      6.10 o 
  -4   2   7      733.95      759.05     50.51 o 
  -3   2   7      371.74      400.87     27.17 o 
  -2   2   7      623.00      743.44     75.04 o 
  -1   2   7      456.07      449.74     38.10 o 
   0   2   7      707.98      649.51     55.41 o 
   1   2   7        5.49        3.62      1.89 o 
   2   2   7      113.10      119.82     13.59 o 
   3   2   7       97.12       84.91     11.21 o 
   4   2   7        0.77       -0.16      0.84 o 
   5   2   7      188.38      178.69      9.78 o 
   6   2   7       39.42       32.93      2.11 o 
   7   2   7       10.57       10.92      1.15 o 
   8   2   7        3.42        2.88      0.66 o 
   9   2   7       28.97       30.89      2.51 o 
  10   2   7       23.61       26.90      2.25 o 
  11   2   7       16.80       14.59      1.46 o 
 -14   3   7        1.78        1.28      0.44 o 
 -13   3   7       37.85       40.19      3.68 o 
 -12   3   7        7.86        6.96      1.18 o 
 -11   3   7       61.37       57.16      4.49 o 
 -10   3   7       28.82       21.43      1.78 o 
  -9   3   7        0.91        0.57      0.68 o 
  -8   3   7      684.18      700.87     33.26 o 
  -7   3   7      698.14      662.93     48.81 o 
  -6   3   7      124.70      132.01      9.10 o 
  -5   3   7      204.45      198.09     13.04 o 
  -4   3   7      326.45      318.55     21.33 o 
  -3   3   7      252.67      247.79     19.37 o 
  -2   3   7      827.34      793.08     61.52 o 
  -1   3   7      202.04      180.85     14.55 o 
   0   3   7      869.88      820.49     92.70 o 
   1   3   7       21.35       34.90      4.60 o 
   2   3   7      124.84      106.42     30.01 o 
   3   3   7      172.74      189.55     16.32 o 
   4   3   7        6.36       12.37      3.22 o 
   5   3   7       15.67       17.49      1.38 o 
   6   3   7       64.01       58.52      3.83 o 
   7   3   7       88.74       81.51      5.19 o 
   8   3   7        3.07        4.73      0.64 o 
   9   3   7        2.85        1.90      1.04 o 
  10   3   7        2.72        3.49      0.61 o 
  11   3   7       11.39        7.04      1.17 o 
 -14   4   7        6.26        6.36      1.13 o 
 -13   4   7       56.35       56.89      4.67 o 
 -12   4   7       87.94       88.02      7.08 o 
 -11   4   7       43.58       46.73      3.77 o 
 -10   4   7       53.69       53.94      4.33 o 
  -9   4   7       61.79       70.42      4.09 o 
  -8   4   7      787.43      711.57     34.01 o 
  -7   4   7      391.06      372.63     19.76 o 
  -6   4   7      112.68      108.31      7.94 o 
  -5   4   7       56.65       48.35      3.87 o 
  -4   4   7       24.50       31.60      3.01 o 
  -3   4   7      121.58      120.16      9.71 o 
  -2   4   7      868.38      833.27     64.50 o 
  -1   4   7      901.86      855.93     82.36 o 
   0   4   7      124.33      106.07     10.67 o 
   1   4   7      160.53      152.67     24.50 o 
   2   4   7       74.56       69.85     12.42 o 
   3   4   7       91.50       90.78      6.14 o 
   4   4   7      277.91      253.08     12.24 o 
   5   4   7      177.44      176.65      8.52 o 
   6   4   7       25.73       22.27      1.66 o 
   7   4   7        2.38        1.51      0.65 o 
   8   4   7        0.21        0.36      0.65 o 
   9   4   7       46.75       44.71      3.79 o 
  10   4   7       38.87       42.34      3.96 o 
 -13   5   7       45.45       39.90      5.32 o 
 -12   5   7        0.55        1.40      0.60 o 
 -11   5   7       18.81       18.85      2.22 o 
 -10   5   7       11.32        7.98      1.18 o 
  -9   5   7       86.90       95.37      6.95 o 
  -8   5   7      105.14      123.84      5.61 o 
  -7   5   7      464.27      452.11     20.98 o 
  -6   5   7      123.94      119.74      5.70 o 
  -5   5   7      187.18      193.70     15.60 o 
  -4   5   7      148.95      142.48     11.25 o 
  -3   5   7      266.34      245.11     16.48 o 
  -2   5   7      397.52      366.12     28.81 o 
  -1   5   7        0.20        0.13      0.80 o 
   0   5   7       89.44       78.01      6.92 o 
   1   5   7       13.15       18.04      3.04 o 
   2   5   7       11.50       11.44      1.53 o 
   3   5   7       33.21       41.56      2.26 o 
   4   5   7       28.62       34.19      1.87 o 
   5   5   7       10.47       13.18      1.18 o 
   6   5   7       74.95       71.68      5.20 o 
   7   5   7       19.15       18.42      1.41 o 
   8   5   7       10.78       10.75      1.23 o 
   9   5   7        0.08        0.97      0.82 o 
  10   5   7        3.23        2.10      0.63 o 
 -13   6   7       32.13       37.82      4.53 o 
 -12   6   7       43.78       42.88      5.94 o 
 -11   6   7       11.77        9.69      1.19 o 
 -10   6   7        1.35        1.60      0.82 o 
  -9   6   7        1.14       -0.54      0.87 o 
  -8   6   7      388.56      338.11     19.33 o 
  -7   6   7      276.97      253.12     11.82 o 
  -6   6   7       17.38       16.13      1.29 o 
  -5   6   7       32.57       34.84      1.90 o 
  -4   6   7       86.77       90.43      4.32 o 
  -3   6   7       77.87       98.99      5.85 o 
  -2   6   7      343.34      324.77     25.57 o 
  -1   6   7      487.56      441.95     28.05 o 
   0   6   7       34.09       45.73      2.72 o 
   1   6   7       88.79       74.72      3.92 o 
   2   6   7       12.82       12.19      0.87 o 
   3   6   7      122.75      104.79      5.60 o 
   4   6   7      242.58      226.69     12.79 o 
   5   6   7       78.19       89.22      7.22 o 
   6   6   7        0.02        0.89      0.58 o 
   7   6   7        0.09        0.33      0.56 o 
   8   6   7        2.45        1.89      0.58 o 
   9   6   7       22.42       20.72      2.13 o 
 -12   7   7        0.13        0.77      0.55 o 
 -11   7   7       10.25        6.76      1.19 o 
 -10   7   7       12.47       11.20      2.34 o 
  -9   7   7       13.83       12.96      1.68 o 
  -8   7   7      100.34      110.60      6.95 o 
  -7   7   7      155.41      171.46      9.50 o 
  -6   7   7        2.88        1.58      0.85 o 
  -5   7   7        5.22        7.45      0.96 o 
  -4   7   7       65.02       65.31      3.37 o 
  -3   7   7      166.65      163.64      7.70 o 
  -2   7   7       70.79       64.61      3.39 o 
  -1   7   7        0.18       -0.57      0.57 o 
   0   7   7        0.33       -0.21      0.52 o 
   1   7   7        0.86        0.35      0.46 o 
   2   7   7       12.64       12.55      1.14 o 
   3   7   7       38.58       47.70      2.96 o 
   4   7   7        2.68        2.11      0.60 o 
   5   7   7       52.87       52.41      3.95 o 
   6   7   7       33.67       38.10      2.56 o 
   7   7   7        0.84        0.09      0.49 o 
   8   7   7        1.94        1.00      0.36 o 
 -11   8   7       12.06       13.08      1.64 o 
 -10   8   7        0.27        1.09      0.77 o 
  -9   8   7        3.26        2.41      1.03 o 
  -8   8   7        0.04        0.43      1.85 o 
  -7   8   7        1.39       -0.49      1.16 o 
  -6   8   7       27.04       21.82      2.15 o 
  -5   8   7      192.21      190.46     11.31 o 
  -4   8   7       57.31       58.57      3.87 o 
  -3   8   7        6.86       13.19      1.29 o 
  -2   8   7       24.90       22.40      1.85 o 
  -1   8   7       67.71       64.09      3.78 o 
   0   8   7       56.45       66.07      3.36 o 
   1   8   7        0.57        1.80      0.57 o 
   2   8   7        6.97        6.37      0.68 o 
   3   8   7        9.34       11.21      1.09 o 
   4   8   7        0.67        0.98      0.58 o 
   5   8   7        0.28        1.28      0.61 o 
   6   8   7        3.52        3.62      0.57 o 
   7   8   7        4.69        3.32      1.31 o 
 -10   9   7        0.10        0.63      1.49 o 
  -9   9   7        1.62        1.57      1.59 o 
  -8   9   7        0.69        1.20      1.75 o 
  -7   9   7        2.96        2.15      1.05 o 
  -6   9   7       16.86       17.70      1.87 o 
  -5   9   7        0.04        2.15      1.27 o 
  -4   9   7        6.60        7.05      1.64 o 
  -3   9   7        1.26        1.18      0.77 o 
  -2   9   7        1.55        3.07      0.97 o 
  -1   9   7        4.82        4.73      0.84 o 
   0   9   7        0.41        1.08      0.66 o 
   1   9   7        0.14        0.77      0.83 o 
   2   9   7        5.47        5.99      1.90 o 
   3   9   7       13.71       14.15      1.20 o 
   4   9   7        0.07        1.38      0.45 o 
   5   9   7       15.66       13.33      1.39 o 
   6   9   7        5.51        4.18      0.56 o 
  -8  10   7        2.40        2.99      2.48 o 
  -7  10   7        0.29        0.31      0.81 o 
  -6  10   7       20.38       22.34      1.95 o 
  -5  10   7       35.05       35.79      3.16 o 
  -4  10   7        0.34        0.18      0.90 o 
  -3  10   7        1.67        1.12      1.04 o 
  -2  10   7        0.85        1.90      0.95 o 
  -1  10   7        1.89        1.37      1.36 o 
   0  10   7        1.21        0.87      1.09 o 
   1  10   7        2.32        1.35      0.53 o 
   2  10   7        5.39        4.53      1.52 o 
   3  10   7        2.87        3.52      0.95 o 
   4  10   7        6.04        3.52      0.53 o 
  -5  11   7        2.75        1.79      0.88 o 
  -4  11   7        2.72        1.54      0.88 o 
  -3  11   7       14.91       16.11      1.70 o 
  -2  11   7       12.18       15.26      2.15 o 
  -1  11   7        2.29        2.82      1.98 o 
   0  11   7       32.58       31.51      3.87 o 
   1  11   7       17.72       18.40      2.48 o 
 -14   0   8       37.63       37.94      5.27 o 
 -13   0   8       65.29       64.90      6.65 o 
 -12   0   8        7.71       13.70      2.79 o 
 -11   0   8       28.98       48.61      4.80 o 
 -10   0   8       25.43       30.71      3.15 o 
  -9   0   8        2.75       64.55      6.16 o 
  -7   0   8      413.57      412.96     55.39 o 
  -6   0   8       68.16       76.54      7.42 o 
  -5   0   8      616.97      577.98     50.74 o 
  -4   0   8      295.70      217.75     29.00 o 
  -3   0   8       81.69       66.73      9.79 o 
  -2   0   8       57.82       65.98      7.31 o 
  -1   0   8      103.20      103.86     11.12 o 
   0   0   8      226.84      197.18     31.52 o 
   2   0   8       61.29       78.04     12.70 o 
   3   0   8      191.07      179.04     26.07 o 
   4   0   8     2010.75     1640.61    171.29 o 
   5   0   8      264.16      248.86     17.23 o 
   6   0   8       12.93       21.44      2.20 o 
   7   0   8       34.75       43.66      4.24 o 
   8   0   8        6.06        9.39      1.68 o 
   9   0   8        8.45       29.84      4.61 o 
  10   0   8        8.92       25.42      2.56 o 
 -14   1   8       22.04       22.18      2.86 o 
 -13   1   8       48.59       44.51      3.63 o 
 -12   1   8      117.20      102.52      6.69 o 
 -11   1   8       24.13       38.57      3.05 o 
 -10   1   8       58.60       61.94      3.62 o 
  -8   1   8      428.11      392.75     37.08 o 
  -7   1   8      795.77      816.66     59.88 o 
  -6   1   8      283.73      265.75     19.83 o 
  -5   1   8      108.02      100.75      7.68 o 
  -4   1   8       11.57        9.52      1.69 o 
  -3   1   8      595.45      478.42     39.04 o 
  -2   1   8      174.74      163.73     13.42 o 
  -1   1   8      924.06      851.14     60.07 o 
   0   1   8       26.95       23.71      2.07 o 
   1   1   8       80.60       84.43      9.65 o 
   2   1   8      185.20      171.84     19.50 o 
   3   1   8      317.50      343.65     46.14 o 
   4   1   8      318.19      389.16     25.48 o 
   5   1   8     2005.87     2025.50    111.89 o 
   6   1   8       66.51       77.50      4.63 o 
   7   1   8       38.83       45.00      3.26 o 
   8   1   8       10.96       33.40      5.61 o 
   9   1   8        7.44       22.94      2.13 o 
  10   1   8        5.09        9.51      0.94 o 
 -14   2   8       44.65       45.22      4.27 o 
 -13   2   8       19.31       18.27      3.62 o 
 -12   2   8        0.22        0.38      0.62 o 
 -11   2   8       29.60       34.51      2.82 o 
 -10   2   8      115.58      119.71      6.71 o 
  -9   2   8       37.12       53.70      4.77 o 
  -8   2   8      146.08      219.59     11.36 o 
  -7   2   8       24.43       22.90      2.68 o 
  -6   2   8      115.37      120.68      9.39 o 
  -5   2   8      410.48      397.70     29.28 o 
  -4   2   8      106.03       74.12      5.63 o 
  -3   2   8      374.62      383.76     30.04 o 
  -2   2   8      124.92      153.84     12.31 o 
  -1   2   8      246.06      222.34     17.55 o 
   0   2   8      171.41      158.62     13.23 o 
   1   2   8      373.17      364.69     41.14 o 
   2   2   8       63.38       53.10      6.16 o 
   3   2   8       12.66        6.32      1.19 o 
   4   2   8      358.19      373.42     20.73 o 
   5   2   8      123.35      138.75      7.79 o 
   6   2   8        1.37       44.10      3.73 o 
   7   2   8        4.25       13.58      1.45 o 
   8   2   8        0.80        1.70      0.63 o 
   9   2   8        3.19        5.58      0.73 o 
  10   2   8        1.19        9.96      1.70 o 
 -14   3   8        0.12        1.11      0.40 o 
 -13   3   8        0.75        1.34      0.50 o 
 -12   3   8        9.34       16.42      2.10 o 
 -11   3   8       13.87       15.31      2.05 o 
 -10   3   8       30.92       26.84      3.01 o 
  -9   3   8       90.96      131.10      6.91 o 
  -8   3   8      243.95      235.80     12.99 o 
  -7   3   8        6.12        1.90      1.77 o 
  -6   3   8        2.11        2.30      1.69 o 
  -5   3   8      120.94      104.78      7.57 o 
  -4   3   8      107.99       98.83      8.01 o 
  -3   3   8      328.86      311.05     24.22 o 
  -2   3   8        0.54        1.75      0.86 o 
  -1   3   8      175.79      178.24     14.20 o 
   0   3   8      121.44      124.37     12.73 o 
   1   3   8      195.98      207.19     23.92 o 
   2   3   8        1.96        0.46      1.14 o 
   3   3   8        5.36        6.55      1.63 o 
   4   3   8       11.92      101.20      6.17 o 
   5   3   8      119.79      149.62      8.12 o 
   6   3   8       14.25       18.90      1.66 o 
   7   3   8       32.77       29.74      2.29 o 
   8   3   8       58.19       54.33      3.56 o 
   9   3   8        0.02        0.84      0.51 o 
  10   3   8        0.49       -0.09      1.30 o 
 -14   4   8       16.34       16.22      2.05 o 
 -13   4   8        0.03        1.31      0.61 o 
 -12   4   8        0.00        0.43      0.69 o 
 -11   4   8        5.21        6.74      0.84 o 
 -10   4   8       14.60       18.85      2.00 o 
  -9   4   8        1.36        3.21      1.19 o 
  -8   4   8       69.87       68.90      3.38 o 
  -7   4   8      228.93      230.88     10.14 o 
  -6   4   8        1.63        0.75      0.81 o 
  -5   4   8       34.15       32.57      3.24 o 
  -4   4   8       12.29       11.40      1.58 o 
  -3   4   8       39.98       42.38      3.62 o 
  -2   4   8       16.15       12.15      1.64 o 
  -1   4   8       26.56       28.60      3.06 o 
   0   4   8       19.54       18.63      2.40 o 
   1   4   8       72.18       94.88     15.11 o 
   2   4   8        1.11       -1.08      1.26 o 
   3   4   8       97.76      101.03      6.86 o 
   4   4   8        0.84       28.08      2.62 o 
   5   4   8       17.49       20.18      1.80 o 
   6   4   8        6.40       10.02      1.14 o 
   7   4   8       15.75       17.21      1.47 o 
   8   4   8        0.71        0.37      0.43 o 
   9   4   8        6.43        4.15      0.72 o 
  10   4   8        0.02        3.42      1.66 o 
 -13   5   8        6.84        7.61      1.44 o 
 -12   5   8        0.39        0.76      0.65 o 
 -11   5   8        2.45        1.86      0.85 o 
 -10   5   8        0.50        5.09      0.70 o 
  -9   5   8        0.73        2.52      0.63 o 
  -8   5   8        0.01        3.23      0.68 o 
  -7   5   8       32.43       24.96      1.53 o 
  -6   5   8       57.47       58.22      2.92 o 
  -5   5   8       33.73       34.90      1.98 o 
  -4   5   8       78.34       82.97      4.65 o 
  -3   5   8        0.43        0.68      0.78 o 
  -2   5   8      106.13      100.17      8.29 o 
  -1   5   8        0.63       -0.01      0.89 o 
   0   5   8       45.66       45.58      3.57 o 
   1   5   8       49.20       49.60      2.94 o 
   2   5   8       30.27       29.57      2.16 o 
   3   5   8       41.95       36.25      2.17 o 
   4   5   8       16.23       16.53      1.32 o 
   5   5   8       13.04       16.74      2.00 o 
   6   5   8       34.82       31.41      2.09 o 
   7   5   8        2.89        3.37      0.63 o 
   8   5   8        1.33        0.67      0.70 o 
   9   5   8        6.95        6.73      1.09 o 
 -12   6   8        0.01        0.68      0.59 o 
 -11   6   8       46.03       47.20      4.61 o 
 -10   6   8      108.57      100.21      9.39 o 
  -9   6   8       29.70       35.96      4.04 o 
  -8   6   8       59.88       71.34      4.02 o 
  -7   6   8       69.32       57.56      6.02 o 
  -6   6   8       45.21       50.90      2.77 o 
  -5   6   8       43.31       39.43      2.27 o 
  -4   6   8       21.23       18.11      1.44 o 
  -3   6   8       81.64       79.57      4.01 o 
  -2   6   8       12.47       20.57      1.48 o 
  -1   6   8       65.74       57.71      3.20 o 
   0   6   8       49.34       51.04      2.79 o 
   1   6   8       96.64       96.71      4.96 o 
   2   6   8       76.26       87.24      4.40 o 
   3   6   8      127.85      113.10      5.85 o 
   4   6   8        3.41       28.43      2.91 o 
   5   6   8        3.64       11.65      1.64 o 
   6   6   8        2.08       32.87      3.92 o 
   7   6   8       14.40       20.42      1.60 o 
   8   6   8        0.73        0.43      0.68 o 
 -12   7   8       20.39       23.91      3.20 o 
 -11   7   8        0.61        0.54      0.63 o 
 -10   7   8        6.52        9.35      1.49 o 
  -9   7   8       14.97       19.59      1.90 o 
  -8   7   8      140.21      163.54     10.50 o 
  -7   7   8       45.37       48.08      3.31 o 
  -6   7   8       10.45       10.90      1.32 o 
  -5   7   8       12.33        8.94      0.99 o 
  -4   7   8      171.64      167.45      8.62 o 
  -3   7   8      246.59      236.46     12.37 o 
  -2   7   8        1.71        2.13      0.59 o 
  -1   7   8      227.30      223.36     10.87 o 
   0   7   8      164.46      156.42      7.87 o 
   1   7   8       30.01       28.88      1.88 o 
   2   7   8        7.37        7.63      0.93 o 
   3   7   8       56.19       58.07      3.41 o 
   4   7   8        0.84       60.76      6.00 o 
   5   7   8        6.82        7.84      0.90 o 
   6   7   8        2.54        2.91      0.68 o 
   7   7   8        8.13        7.20      0.95 o 
   8   7   8        8.05       13.17      2.71 o 
 -11   8   8        3.87        2.78      1.59 o 
 -10   8   8       67.05       83.44      8.83 o 
  -9   8   8       20.59       27.56      3.85 o 
  -8   8   8        4.98       22.10      2.66 o 
  -7   8   8       17.86       19.05      1.81 o 
  -6   8   8        3.65        3.86      1.27 o 
  -5   8   8       45.70       44.27      2.93 o 
  -4   8   8       19.89       18.50      1.52 o 
  -3   8   8       40.68       32.10      2.70 o 
  -2   8   8       18.50       16.23      1.44 o 
  -1   8   8       99.29       92.86      5.08 o 
   0   8   8       48.75       50.61      2.62 o 
   1   8   8       52.80       50.53      3.01 o 
   2   8   8        2.58        2.32      0.68 o 
   3   8   8        7.07        7.54      1.19 o 
   4   8   8       44.96       52.79      3.13 o 
   5   8   8       17.47       22.52      1.80 o 
   6   8   8        0.29       33.09      3.92 o 
   7   8   8        0.69        1.82      0.43 o 
  -9   9   8        0.65       22.44      3.08 o 
  -8   9   8       25.51       38.64      4.85 o 
  -7   9   8      126.72      161.81     10.22 o 
  -6   9   8       39.15       39.21      2.99 o 
  -5   9   8        2.33        1.70      0.66 o 
  -4   9   8       39.23       36.80      3.51 o 
  -3   9   8       93.36       84.69      5.54 o 
  -2   9   8       64.97       63.71      4.03 o 
  -1   9   8      154.57      146.88      8.93 o 
   0   9   8       97.91       98.09      6.81 o 
   1   9   8        5.26        7.78      1.04 o 
   2   9   8       24.29       25.92      4.93 o 
   3   9   8       14.19       70.92      6.54 o 
   4   9   8       45.03       54.77      4.48 o 
   5   9   8       80.42       68.40      6.38 o 
  -7  10   8        2.81        3.42      0.93 o 
  -6  10   8        7.41        7.41      1.20 o 
  -5  10   8       80.43       87.36      5.49 o 
  -4  10   8       71.21       78.35      6.93 o 
  -3  10   8       12.98       11.16      1.83 o 
  -2  10   8        0.03       -0.48      0.88 o 
  -1  10   8       20.46       19.89      2.27 o 
   0  10   8       59.38       60.34     11.74 o 
   1  10   8       38.28       40.64      4.66 o 
   2  10   8        3.01        1.77      0.79 o 
   3  10   8        7.77        6.12      0.72 o 
  -4  11   8        2.45        0.84      0.79 o 
  -3  11   8        5.81        3.62      0.94 o 
  -2  11   8       14.32       10.91      1.76 o 
  -1  11   8        5.92        4.23      0.97 o 
   0  11   8        4.23        6.43      1.24 o 
 -14   1   9        0.27        0.94      0.70 o 
 -13   1   9        0.32       -0.64      1.12 o 
 -12   1   9        1.01       -0.43      0.61 o 
 -11   1   9       10.27       13.97      1.75 o 
 -10   1   9        0.18        0.16      0.79 o 
  -9   1   9        0.79        1.11      0.94 o 
  -8   1   9        9.58       12.19      1.45 o 
  -7   1   9       33.06       36.70      3.50 o 
  -6   1   9        0.13        0.75      1.63 o 
  -5   1   9       14.19       16.57      2.38 o 
  -4   1   9      286.42      273.64     20.37 o 
  -3   1   9      114.78      125.50      8.87 o 
  -2   1   9       19.54       22.35      3.07 o 
  -1   1   9       76.92       96.98      7.11 o 
   0   1   9       63.08       72.27      5.95 o 
   1   1   9       70.37       78.00      8.94 o 
   2   1   9        1.88        3.45      1.38 o 
   3   1   9        0.79        1.80      1.27 o 
   4   1   9       28.68       26.14      2.26 o 
   5   1   9        0.25        0.48      0.61 o 
   6   1   9       31.63       37.25      2.78 o 
   7   1   9        0.45        1.21      0.85 o 
   8   1   9        0.11        1.48      0.52 o 
   9   1   9        1.56        0.85      0.38 o 
  10   1   9        0.49       -0.56      0.56 o 
 -14   2   9       10.91        8.98      1.04 o 
 -13   2   9       21.39       24.34      2.91 o 
 -12   2   9       19.57       23.02      2.74 o 
 -11   2   9        0.34       -0.46      0.50 o 
 -10   2   9       33.00       32.79      3.71 o 
  -9   2   9       49.85       56.20      3.39 o 
  -8   2   9      103.46       92.20      4.81 o 
  -7   2   9      603.14      594.84     30.24 o 
  -6   2   9      132.68      181.02     13.69 o 
  -5   2   9      231.09      237.87     17.62 o 
  -4   2   9       32.61       36.47      3.39 o 
  -3   2   9      599.49      591.29     45.96 o 
  -2   2   9      122.72      123.89      9.76 o 
  -1   2   9      522.88      482.86     42.94 o 
   0   2   9        8.18        6.71      1.50 o 
   1   2   9      140.47      156.15     11.06 o 
   2   2   9       31.63       30.51      4.78 o 
   3   2   9       47.86       47.91      3.87 o 
   4   2   9       20.20       19.46      1.59 o 
   5   2   9       16.99       16.75      2.21 o 
   6   2   9        6.35        5.93      0.97 o 
   7   2   9       20.68       20.14      1.81 o 
   8   2   9        1.48        0.89      0.41 o 
   9   2   9        0.07       -0.28      0.33 o 
  10   2   9        3.58        1.02      0.63 o 
 -14   3   9        5.37        3.96      0.83 o 
 -13   3   9        1.84        3.05      1.34 o 
 -12   3   9        5.74        5.23      0.74 o 
 -11   3   9      112.25      123.66      7.45 o 
 -10   3   9       13.21       15.52      1.44 o 
  -9   3   9       63.60       57.67      3.35 o 
  -8   3   9       56.70       58.14      3.41 o 
  -7   3   9       17.67       14.50      1.25 o 
  -6   3   9      224.67      240.05     14.28 o 
  -5   3   9      299.84      280.95     22.19 o 
  -4   3   9      173.36      177.83     13.99 o 
  -3   3   9       37.79       50.34      4.45 o 
  -2   3   9        8.16       10.40      1.55 o 
  -1   3   9      274.91      271.55     21.52 o 
   0   3   9      507.39      457.32     40.64 o 
   1   3   9      104.33      103.12      8.83 o 
   2   3   9       16.95       14.68      1.25 o 
   3   3   9        0.29       -0.67      0.67 o 
   4   3   9       10.47        8.97      1.03 o 
   5   3   9       23.84       22.44      2.25 o 
   6   3   9       72.82       75.99      4.64 o 
   7   3   9        3.06        3.54      0.64 o 
   8   3   9        0.07       -0.19      0.42 o 
   9   3   9       11.33        8.79      1.34 o 
 -13   4   9       18.10       16.33      1.90 o 
 -12   4   9       38.87       39.54      3.22 o 
 -11   4   9       10.41       11.23      1.58 o 
 -10   4   9       27.48       35.33      3.52 o 
  -9   4   9       20.76       18.42      1.66 o 
  -8   4   9       58.55       70.67      4.14 o 
  -7   4   9      226.94      227.96     10.62 o 
  -6   4   9      216.85      227.20     11.36 o 
  -5   4   9       52.48       59.38      3.04 o 
  -4   4   9       84.92       86.32      6.45 o 
  -3   4   9      345.16      342.51     23.18 o 
  -2   4   9      164.33      166.73     11.11 o 
  -1   4   9      444.68      401.21     31.60 o 
   0   4   9       47.47       49.43      3.30 o 
   1   4   9       46.16       39.97      2.68 o 
   2   4   9      204.03      177.65     11.60 o 
   3   4   9       61.24       54.84      3.21 o 
   4   4   9        6.18        8.79      0.95 o 
   5   4   9        9.58       11.12      1.26 o 
   6   4   9        0.12        0.52      0.60 o 
   7   4   9       46.21       50.08      3.46 o 
   8   4   9        0.11        0.83      0.38 o 
   9   4   9        0.49        0.75      1.42 o 
 -13   5   9        0.37        1.42      0.59 o 
 -12   5   9       18.48       18.40      2.21 o 
 -11   5   9      114.63      119.31     11.06 o 
 -10   5   9       14.09       14.97      1.46 o 
  -9   5   9       73.21       65.88      4.21 o 
  -8   5   9       13.09       15.05      1.25 o 
  -7   5   9      295.14      273.81     13.26 o 
  -6   5   9      501.48      478.15     22.63 o 
  -5   5   9      296.00      282.85     12.99 o 
  -4   5   9        6.08        7.61      0.72 o 
  -3   5   9       23.22       23.32      1.49 o 
  -2   5   9        3.48        5.51      0.74 o 
  -1   5   9      118.20      117.33      5.73 o 
   0   5   9      497.23      456.85     23.64 o 
   1   5   9        8.12        7.07      0.81 o 
   2   5   9       85.43       81.28      4.13 o 
   3   5   9        0.36       -0.59      0.59 o 
   4   5   9       17.70       16.17      2.46 o 
   5   5   9      107.96      100.41      8.53 o 
   6   5   9       58.98       61.01      4.02 o 
   7   5   9       14.74       16.22      1.33 o 
   8   5   9        0.77        1.64      0.78 o 
 -12   6   9       64.47       66.31      7.51 o 
 -11   6   9       14.84       13.74      2.02 o 
 -10   6   9        5.98        4.46      1.14 o 
  -9   6   9       26.91       26.16      3.16 o 
  -8   6   9        4.26        7.82      0.95 o 
  -7   6   9      115.37      108.55      6.29 o 
  -6   6   9      179.91      185.82      9.84 o 
  -5   6   9       18.41       19.76      1.29 o 
  -4   6   9        6.26        3.47      0.58 o 
  -3   6   9      117.97      120.46      5.84 o 
  -2   6   9      271.58      259.68     12.58 o 
  -1   6   9      184.39      164.24      8.04 o 
   0   6   9       55.87       54.40      2.93 o 
   1   6   9        3.60        4.18      0.74 o 
   2   6   9       75.28       76.58      4.14 o 
   3   6   9       20.62       20.80      1.62 o 
   4   6   9        2.90        4.96      0.74 o 
   5   6   9        4.87        5.79      0.73 o 
   6   6   9        3.88        3.55      0.59 o 
   7   6   9       15.89       12.37      1.17 o 
   8   6   9        1.98        1.13      0.60 o 
 -11   7   9       14.26       14.76      2.45 o 
 -10   7   9       14.08       17.95      1.85 o 
  -9   7   9        2.91        2.17      1.69 o 
  -8   7   9        0.12       -0.27      1.67 o 
  -7   7   9       15.10       10.77      1.65 o 
  -6   7   9       64.23       63.38      3.67 o 
  -5   7   9        8.62        7.86      1.09 o 
  -4   7   9      142.66      133.70      7.36 o 
  -3   7   9      144.62      132.72      7.28 o 
  -2   7   9        6.90       11.46      1.07 o 
  -1   7   9        8.86       12.90      1.21 o 
   0   7   9      174.23      159.12      8.45 o 
   1   7   9       24.82       30.03      1.90 o 
   2   7   9       15.95       16.26      1.85 o 
   3   7   9        0.97       -0.14      0.63 o 
   4   7   9        3.53        4.83      0.90 o 
   5   7   9        4.93        4.74      0.66 o 
   6   7   9       22.02       22.05      1.80 o 
   7   7   9       10.44        6.19      1.11 o 
 -10   8   9       12.27        9.57      2.34 o 
  -9   8   9        9.95        8.27      1.56 o 
  -8   8   9       21.14       22.14      2.41 o 
  -7   8   9       23.79       22.30      1.93 o 
  -6   8   9       12.69       11.31      1.52 o 
  -5   8   9        8.58        7.21      1.00 o 
  -4   8   9        0.08        0.53      0.58 o 
  -3   8   9       32.65       36.97      2.44 o 
  -2   8   9       74.42       88.39      5.09 o 
  -1   8   9       11.84       10.73      1.09 o 
   0   8   9        0.63        0.27      0.54 o 
   1   8   9        0.44        0.52      0.58 o 
   2   8   9        5.39        4.70      0.71 o 
   3   8   9        9.70        9.73      1.09 o 
   4   8   9        7.03        6.78      0.68 o 
   5   8   9        5.20        5.76      0.59 o 
   6   8   9       20.16       14.40      2.94 o 
  -9   9   9       10.48       14.71      2.61 o 
  -8   9   9        2.57        2.67      1.53 o 
  -7   9   9        5.32        6.20      1.71 o 
  -6   9   9        0.00        0.77      0.95 o 
  -5   9   9       14.16       17.50      1.99 o 
  -4   9   9       77.07       67.83      4.40 o 
  -3   9   9       27.98       27.55      2.13 o 
  -2   9   9        0.05        0.07      0.43 o 
  -1   9   9        0.00       -0.43      0.43 o 
   0   9   9        8.46       10.30      1.31 o 
   1   9   9        7.59        9.23      1.03 o 
   2   9   9        0.82        1.52      1.64 o 
   3   9   9        1.65        0.99      0.87 o 
   4   9   9       20.60       17.19      3.03 o 
  -6  10   9        0.13        2.30      1.14 o 
  -5  10   9        3.55        1.80      0.84 o 
  -4  10   9        0.58        1.05      0.89 o 
  -3  10   9        1.79        0.80      0.86 o 
  -2  10   9        1.67        0.94      0.45 o 
  -1  10   9        1.10        0.99      0.50 o 
   0  10   9        0.49       -0.24      0.70 o 
   1  10   9        2.06        0.99      0.41 o 
   2  10   9        2.29        1.05      0.46 o 
 -14   0  10        1.42        1.24      0.70 o 
 -13   0  10        8.37       17.60      3.97 o 
 -12   0  10       58.95       78.95      6.92 o 
 -11   0  10      145.59      250.32     32.95 o 
 -10   0  10       60.82      108.53     15.14 o 
  -9   0  10       14.42       10.01      1.69 o 
  -8   0  10      323.79      416.44     33.47 o 
  -7   0  10      287.01      292.91     23.88 o 
  -6   0  10      575.38      586.86     77.50 o 
  -5   0  10      747.11      752.77     98.38 o 
  -4   0  10      657.27      630.00     82.86 o 
  -3   0  10       19.99       14.94      4.26 o 
  -1   0  10      413.00      396.59     64.13 o 
   0   0  10      662.92      630.28    100.48 o 
   1   0  10      413.24      416.11     43.55 o 
   2   0  10       14.28      128.52     14.68 o 
   3   0  10      412.70      456.16     39.59 o 
   4   0  10       21.68       20.01      3.47 o 
   5   0  10      166.01      208.76     17.40 o 
   6   0  10      456.44      490.48     39.47 o 
   7   0  10       99.92      117.84     13.23 o 
   8   0  10       12.03       16.05      3.97 o 
   9   0  10        4.53        2.01      0.45 o 
 -14   1  10       57.16       51.81      4.66 o 
 -13   1  10       61.54       70.03      5.21 o 
 -12   1  10       75.10       94.54      6.24 o 
 -11   1  10      100.24      118.80      8.88 o 
 -10   1  10       29.35       67.33     15.97 o 
  -9   1  10       71.24       71.43      4.17 o 
  -8   1  10       82.23       83.93      4.66 o 
  -7   1  10      105.53       97.65      4.99 o 
  -6   1  10       23.79       10.84      1.85 o 
  -5   1  10      337.29      368.58     27.24 o 
  -4   1  10      401.92      380.95     33.97 o 
  -3   1  10        9.50        8.43      2.35 o 
  -2   1  10        5.00        4.92      3.33 o 
  -1   1  10      180.56      168.27     28.11 o 
   0   1  10      230.57      242.58     21.74 o 
   1   1  10       59.59       59.74      5.77 o 
   2   1  10       13.58       38.94      3.07 o 
   3   1  10       16.13       38.64      2.67 o 
   4   1  10        0.40       20.64      1.92 o 
   5   1  10      209.07      230.59     14.52 o 
   6   1  10        9.33       27.71      3.26 o 
   7   1  10       17.02       35.50      4.14 o 
   8   1  10        0.63        8.21      1.86 o 
   9   1  10        2.14        8.81      3.11 o 
 -14   2  10        1.66        2.13      0.63 o 
 -13   2  10        0.59        1.89      0.48 o 
 -12   2  10        1.82        7.35      1.15 o 
 -11   2  10       38.21       48.81      3.48 o 
 -10   2  10        4.16       12.89      1.63 o 
  -9   2  10       20.26       15.38      2.16 o 
  -8   2  10      199.08      225.95     11.96 o 
  -7   2  10      127.95      139.80      6.88 o 
  -6   2  10       23.45       17.40      1.34 o 
  -5   2  10       94.03       76.12      7.63 o 
  -4   2  10      391.69      365.70     32.96 o 
  -3   2  10       36.76       32.35      3.67 o 
  -2   2  10       63.80       61.54      5.41 o 
   0   2  10      143.48      133.81     11.02 o 
   1   2  10       44.30       59.70      3.73 o 
   2   2  10        1.90       44.21      5.40 o 
   3   2  10      150.75      204.40     10.27 o 
   4   2  10        4.83        8.07      1.17 o 
   5   2  10       24.54       29.54      2.50 o 
   6   2  10       79.41       83.97      5.78 o 
   7   2  10       43.09       42.27      3.06 o 
   8   2  10        2.04        2.77      1.07 o 
   9   2  10       11.08        9.57      1.44 o 
 -13   3  10       41.87       48.38      4.14 o 
 -12   3  10        6.38        8.06      0.81 o 
 -11   3  10        2.97        3.41      0.69 o 
 -10   3  10       12.66       10.65      1.10 o 
  -9   3  10       92.08       88.94      5.41 o 
  -8   3  10      102.42      110.07      5.27 o 
  -7   3  10      366.57      395.11     19.55 o 
  -6   3  10      213.10      220.57     10.36 o 
  -5   3  10      192.49      211.65     10.36 o 
  -4   3  10      147.56      144.54      7.43 o 
  -3   3  10       40.20       37.84      4.45 o 
  -2   3  10       52.64       63.20      4.75 o 
  -1   3  10       95.81       86.55      6.20 o 
   0   3  10       87.45       78.16      6.97 o 
   1   3  10      126.54      121.96      7.62 o 
   2   3  10      142.38      264.79     14.70 o 
   3   3  10       40.69       64.72      4.68 o 
   4   3  10        0.01       22.25      3.67 o 
   5   3  10        3.16        3.37      0.78 o 
   6   3  10        7.64        7.65      1.49 o 
   7   3  10       20.17       22.42      1.85 o 
   8   3  10        0.17        6.80      1.23 o 
 -13   4  10        0.24        0.78      0.55 o 
 -12   4  10        8.25       14.09      1.37 o 
 -11   4  10        0.41        1.68      0.43 o 
 -10   4  10        5.67        3.18      0.64 o 
  -9   4  10       20.07       14.63      1.34 o 
  -8   4  10       39.55       40.94      2.60 o 
  -7   4  10        6.88        8.53      0.82 o 
  -6   4  10        7.84        8.86      0.94 o 
  -5   4  10        8.22        4.71      1.00 o 
  -4   4  10       49.45       49.28      2.69 o 
  -3   4  10        8.82        4.16      0.71 o 
  -2   4  10       20.61       15.77      1.20 o 
  -1   4  10       19.32       16.91      2.17 o 
   0   4  10       20.97       19.81      1.46 o 
   1   4  10        4.17        5.39      0.77 o 
   2   4  10       31.17       28.57      1.84 o 
   3   4  10        4.32       21.18      2.05 o 
   4   4  10        0.13        1.94      0.84 o 
   5   4  10        0.99        1.44      0.94 o 
   6   4  10        0.00        1.24      0.50 o 
   7   4  10       13.44       14.03      1.14 o 
   8   4  10        0.48        0.08      0.78 o 
 -12   5  10        0.24        0.06      0.55 o 
 -11   5  10        0.85        2.00      0.89 o 
 -10   5  10       27.94       27.99      2.05 o 
  -9   5  10       36.78       53.72      4.12 o 
  -8   5  10        2.07        3.63      0.67 o 
  -7   5  10        0.06        0.38      0.53 o 
  -6   5  10        9.06        7.03      0.84 o 
  -5   5  10        6.98        2.54      0.55 o 
  -4   5  10        0.33        0.96      0.62 o 
  -3   5  10       54.31       57.28      3.11 o 
  -2   5  10       58.46       54.50      3.05 o 
  -1   5  10        0.41        0.30      0.56 o 
   0   5  10       14.55       14.41      1.33 o 
   1   5  10       15.03       12.20      1.23 o 
   2   5  10        3.32        4.33      0.70 o 
   3   5  10        6.98       10.90      1.00 o 
   4   5  10       64.02       63.08      4.53 o 
   5   5  10        1.45        3.94      0.68 o 
   6   5  10        0.27        0.38      0.58 o 
   7   5  10        0.55        1.09      0.68 o 
 -12   6  10        5.30        3.95      0.73 o 
 -11   6  10       15.48       14.51      1.54 o 
 -10   6  10        0.25        0.71      0.94 o 
  -9   6  10        2.45        2.25      1.18 o 
  -8   6  10        1.03        1.01      0.60 o 
  -7   6  10       39.83       51.93      3.28 o 
  -6   6  10       18.61       20.21      1.47 o 
  -5   6  10       19.03       21.08      1.62 o 
  -4   6  10        5.06        9.17      1.10 o 
  -3   6  10      168.29      176.55      8.98 o 
  -2   6  10      128.33      125.95      6.79 o 
  -1   6  10        4.43        4.29      0.73 o 
   0   6  10        8.12        4.75      0.78 o 
   1   6  10       22.56       20.98      1.49 o 
   2   6  10       47.55       60.85      4.13 o 
   3   6  10        1.18        3.21      1.46 o 
   4   6  10        0.10        0.80      1.13 o 
   5   6  10        1.31        1.14      0.52 o 
   6   6  10        0.31        2.00      0.53 o 
   7   6  10        2.41        2.27      1.00 o 
 -11   7  10        6.40        8.42      1.50 o 
 -10   7  10       18.55       17.02      1.95 o 
  -9   7  10      118.23      129.03     13.08 o 
  -8   7  10       33.50       42.71      3.58 o 
  -7   7  10       59.16       66.85      3.73 o 
  -6   7  10       91.44       93.18      5.29 o 
  -5   7  10       13.86       12.93      1.19 o 
  -4   7  10        2.32        3.28      0.70 o 
  -3   7  10       23.67       19.37      1.90 o 
  -2   7  10       60.14       59.80      3.26 o 
  -1   7  10        0.92        0.79      0.55 o 
   0   7  10       26.18       28.75      2.40 o 
   1   7  10       62.39       57.85      5.08 o 
   2   7  10        5.05       18.29      2.45 o 
   3   7  10       10.59       20.82      2.33 o 
   4   7  10       18.75       32.57      8.48 o 
   5   7  10        0.14        3.18      0.78 o 
   6   7  10        0.69        2.03      0.47 o 
 -10   8  10        4.27       11.11      2.09 o 
  -9   8  10        0.38        1.31      1.40 o 
  -8   8  10        5.76        6.25      1.53 o 
  -7   8  10       41.56       47.68      3.46 o 
  -6   8  10       74.29       66.20      4.00 o 
  -5   8  10       64.52       57.11      3.94 o 
  -4   8  10       49.31       53.65      3.33 o 
  -3   8  10       69.07       64.76      4.02 o 
  -2   8  10       94.38       98.00      5.74 o 
  -1   8  10       43.10       45.36      3.68 o 
   0   8  10      112.75      102.27      5.71 o 
   1   8  10      109.56      104.80      6.51 o 
   2   8  10       23.06       34.92      2.88 o 
   3   8  10        2.61        3.47      0.64 o 
   4   8  10        3.22        1.48      0.48 o 
   5   8  10       20.09       18.00      3.08 o 
  -8   9  10       14.29       16.27      2.86 o 
  -7   9  10        2.76        2.79      1.51 o 
  -6   9  10        6.51        5.88      1.19 o 
  -5   9  10        4.00        0.74      1.36 o 
  -4   9  10       26.62       25.13      2.04 o 
  -3   9  10       18.13       21.28      1.81 o 
  -2   9  10       12.05       12.75      1.29 o 
  -1   9  10       13.62       10.36      1.56 o 
   0   9  10        7.26        7.32      0.84 o 
   1   9  10        9.33       10.51      2.51 o 
   2   9  10        2.31        0.21      1.14 o 
   3   9  10        0.72        3.00      0.72 o 
  -5  10  10       48.37       45.19      6.85 o 
  -4  10  10       14.66       11.16      1.80 o 
  -3  10  10        1.54        2.15      1.08 o 
  -2  10  10        3.93        3.77      0.74 o 
  -1  10  10       15.65       16.08      1.80 o 
   0  10  10       40.85       33.32      3.86 o 
 -13   1  11        8.53       10.35      0.78 o 
 -12   1  11       21.90       27.80      2.11 o 
 -11   1  11        5.75        6.20      1.17 o 
 -10   1  11        0.44       -0.78      0.78 o 
  -9   1  11        7.13        4.73      1.10 o 
  -8   1  11        1.19        1.43      0.93 o 
  -7   1  11      185.32      195.53      9.22 o 
  -6   1  11      116.12      124.56      5.98 o 
  -5   1  11        0.14        0.48      0.84 o 
  -4   1  11      121.17      131.28     11.21 o 
  -3   1  11        4.43       -0.05      3.32 o 
  -1   1  11       43.08       50.75      8.21 o 
   0   1  11       56.89       57.68      5.67 o 
   1   1  11       24.53       19.22      2.51 o 
   2   1  11        0.57        1.49      0.79 o 
   3   1  11        1.80        2.54      0.92 o 
   4   1  11        5.34        7.04      1.14 o 
   5   1  11        4.87        6.46      1.00 o 
   6   1  11        0.72        1.04      0.62 o 
   7   1  11        4.50        5.82      1.05 o 
   8   1  11        2.48        0.90      0.31 o 
 -13   2  11        3.36        4.23      0.52 o 
 -12   2  11        0.63        0.84      0.58 o 
 -11   2  11        2.99        1.79      0.48 o 
 -10   2  11       33.19       41.40      3.06 o 
  -9   2  11       38.88       41.22      2.93 o 
  -8   2  11        0.17       -0.89      0.89 o 
  -7   2  11        2.61        1.79      0.89 o 
  -6   2  11      386.10      360.19     17.92 o 
  -5   2  11       28.14       33.83      2.34 o 
  -4   2  11      119.28      108.32      5.82 o 
  -3   2  11      159.53      164.14      8.38 o 
  -2   2  11       41.81       43.97      3.19 o 
  -1   2  11        1.07        2.64      0.88 o 
   0   2  11       45.75       48.45      3.84 o 
   1   2  11      133.12      148.00     10.98 o 
   2   2  11       31.13       32.35      3.72 o 
   3   2  11        3.71        2.22      0.86 o 
   4   2  11        0.39       -0.23      0.67 o 
   5   2  11        5.93        5.13      0.86 o 
   6   2  11        1.64        2.53      0.61 o 
   7   2  11        5.15        6.72      0.83 o 
   8   2  11       17.41       13.73      1.43 o 
 -13   3  11        4.90        5.52      1.54 o 
 -12   3  11       54.44       64.18      4.10 o 
 -11   3  11       22.20       24.66      2.08 o 
 -10   3  11        4.97        7.89      0.90 o 
  -9   3  11       14.69       14.69      1.81 o 
  -8   3  11        2.57        1.48      0.93 o 
  -7   3  11      128.40      135.60      7.32 o 
  -6   3  11      185.57      176.04      9.27 o 
  -5   3  11        9.73        8.78      1.08 o 
  -4   3  11      324.38      327.15     16.76 o 
  -3   3  11       20.57       19.49      1.54 o 
  -2   3  11      255.63      245.40     13.00 o 
  -1   3  11      109.40      111.97      5.67 o 
   0   3  11      154.84      157.31      8.42 o 
   1   3  11      103.68      101.30      5.90 o 
   2   3  11        0.09        1.51      0.79 o 
   3   3  11       60.84       55.77      4.18 o 
   4   3  11       35.95       35.53      3.00 o 
   5   3  11       19.55       18.63      1.88 o 
   6   3  11        4.65        5.73      0.77 o 
   7   3  11       11.31       11.33      1.15 o 
 -13   4  11        0.47       -0.07      0.51 o 
 -12   4  11        0.81        0.64      0.37 o 
 -11   4  11        1.91        3.14      0.56 o 
 -10   4  11      107.50      100.53      6.15 o 
  -9   4  11       61.33       60.72      3.92 o 
  -8   4  11       34.47       38.39      2.43 o 
  -7   4  11        2.10        3.60      0.88 o 
  -6   4  11       12.53       11.51      1.09 o 
  -5   4  11      275.75      263.01     13.19 o 
  -4   4  11      334.43      289.24     14.60 o 
  -3   4  11        2.67        0.98      0.64 o 
  -2   4  11        2.05        3.11      0.67 o 
  -1   4  11        0.95        0.84      0.60 o 
   0   4  11       35.02       34.23      2.28 o 
   1   4  11      203.03      206.72     12.18 o 
   2   4  11        6.49        7.20      1.09 o 
   3   4  11        2.19        3.35      0.77 o 
   4   4  11        0.05       -0.31      0.59 o 
   5   4  11        1.57        1.45      0.64 o 
   6   4  11        0.81        1.39      0.48 o 
   7   4  11        2.43        1.19      0.40 o 
 -12   5  11       64.44       69.46      5.72 o 
 -11   5  11       47.31       48.81      3.69 o 
 -10   5  11       54.37       52.91      3.47 o 
  -9   5  11        0.01        0.79      0.61 o 
  -8   5  11        0.35        0.23      0.56 o 
  -7   5  11        0.84        0.03      0.72 o 
  -6   5  11       83.31       78.39      4.23 o 
  -5   5  11      114.57      102.57      5.63 o 
  -4   5  11       89.72       89.80      5.31 o 
  -3   5  11       14.49       10.54      1.08 o 
  -2   5  11       67.99       63.12      3.55 o 
  -1   5  11      129.34      129.63      7.05 o 
   0   5  11      125.29      114.48      6.64 o 
   1   5  11      124.78      128.56      7.79 o 
   2   5  11       11.70       13.56      1.21 o 
   3   5  11       55.77       50.13      3.23 o 
   4   5  11       30.28       28.53      2.51 o 
   5   5  11       19.87       21.34      2.06 o 
   6   5  11       15.29       16.40      1.45 o 
 -11   6  11        0.44        1.66      0.71 o 
 -10   6  11       33.60       34.53      3.67 o 
  -9   6  11       12.42       10.84      1.64 o 
  -8   6  11        5.01        2.79      0.89 o 
  -7   6  11        0.04        0.54      0.55 o 
  -6   6  11        4.10        4.51      0.66 o 
  -5   6  11       96.16      109.27      6.77 o 
  -4   6  11       75.33       76.73      4.50 o 
  -3   6  11        0.58        0.44      0.58 o 
  -2   6  11       41.60       41.65      2.52 o 
  -1   6  11       17.26       17.57      1.44 o 
   0   6  11        7.19        5.42      0.78 o 
   1   6  11       84.44       81.51      5.09 o 
   2   6  11        5.63        7.69      0.91 o 
   3   6  11        6.23        4.18      0.79 o 
   4   6  11        3.68        2.55      0.58 o 
   5   6  11        1.16        0.98      0.48 o 
   6   6  11        0.15       -0.10      1.42 o 
 -10   7  11       10.21        9.44      1.44 o 
  -9   7  11        0.93        0.02      1.44 o 
  -8   7  11       18.36       15.00      1.55 o 
  -7   7  11       29.52       31.33      2.39 o 
  -6   7  11       53.89       52.58      3.06 o 
  -5   7  11       48.60       44.01      2.91 o 
  -4   7  11       11.22        9.66      1.03 o 
  -3   7  11        3.69        2.11      0.74 o 
  -2   7  11       37.56       38.89      2.61 o 
  -1   7  11       83.37       74.51      4.45 o 
   0   7  11       37.53       33.93      2.34 o 
   1   7  11       34.96       39.09      2.61 o 
   2   7  11       10.39        9.64      1.08 o 
   3   7  11        1.60        1.92      0.66 o 
   4   7  11       12.94       10.70      0.97 o 
   5   7  11       14.85       13.32      2.35 o 
  -9   8  11       18.56       21.86      3.16 o 
  -8   8  11        5.67        6.73      1.76 o 
  -7   8  11        3.38        3.81      1.44 o 
  -6   8  11       13.59       13.23      1.49 o 
  -5   8  11        0.21        0.69      0.42 o 
  -4   8  11        0.15       -0.30      0.39 o 
  -3   8  11       24.72       25.77      1.75 o 
  -2   8  11       45.58       40.61      2.74 o 
  -1   8  11        8.43        9.46      1.06 o 
   0   8  11        0.89        0.51      0.40 o 
   1   8  11        7.53        5.63      0.71 o 
   2   8  11       10.54       13.49      1.41 o 
   3   8  11        0.30        0.55      0.36 o 
  -7   9  11        0.00       -0.63      3.31 o 
  -6   9  11        0.08       -0.05      2.00 o 
  -5   9  11        0.17        0.81      0.55 o 
  -4   9  11        0.30        1.19      0.41 o 
  -3   9  11        2.21        3.19      0.68 o 
  -2   9  11        4.31        2.18      0.43 o 
  -1   9  11        1.03        1.65      0.51 o 
   0   9  11        0.21        0.18      0.33 o 
   1   9  11        2.29        2.45      0.53 o 
 -13   0  12       54.04       49.23      4.89 o 
 -12   0  12       54.06       64.30      6.48 o 
 -11   0  12      125.98      153.52     15.51 o 
 -10   0  12      156.97      160.82     16.17 o 
  -9   0  12        0.77       -0.04      1.32 o 
  -8   0  12        3.01        2.62      1.41 o 
  -7   0  12      134.16      153.48     16.21 o 
  -6   0  12      126.32      132.61     11.18 o 
  -5   0  12       63.56       43.18     13.32 o 
  -4   0  12      149.07      150.90     23.86 o 
   0   0  12       87.46       78.02     13.09 o 
   1   0  12      177.62      160.04     26.21 o 
   2   0  12        0.67        2.41      3.01 o 
   3   0  12        3.77        5.76      1.56 o 
   4   0  12        2.11        7.64      5.59 o 
   5   0  12       43.39       82.38     20.38 o 
   6   0  12        0.01        2.27      3.82 o 
   7   0  12        6.06        5.78      3.16 o 
 -13   1  12        0.06        1.40      0.43 o 
 -12   1  12        0.00       21.19      4.38 o 
 -11   1  12        4.33       10.03      1.16 o 
 -10   1  12       47.49       34.39      2.66 o 
  -9   1  12      122.09      116.88      7.64 o 
  -8   1  12       17.19       25.79      2.34 o 
  -7   1  12      255.73      284.29     17.84 o 
  -6   1  12      156.44      127.91      8.33 o 
  -5   1  12       59.97       65.74      4.24 o 
  -4   1  12      247.53      255.86     21.53 o 
  -3   1  12      311.70      309.87     32.68 o 
  -2   1  12      137.68      118.11     16.42 o 
  -1   1  12       31.35       16.49      5.13 o 
   0   1  12      206.37      202.93     20.30 o 
   1   1  12       49.00      137.31     16.81 o 
   2   1  12       24.28       28.77      2.86 o 
   3   1  12       18.40       37.67      7.72 o 
   4   1  12        6.82        8.51      2.05 o 
   5   1  12       64.05       69.66      4.73 o 
   6   1  12      140.73      146.86     10.59 o 
   7   1  12       24.53       21.33      2.26 o 
 -13   2  12       16.86       12.54      1.03 o 
 -12   2  12       49.04       58.02      3.71 o 
 -11   2  12       38.98       40.67      2.93 o 
 -10   2  12       28.65       28.12      2.45 o 
  -9   2  12        7.74        7.26      1.22 o 
  -8   2  12       42.23       41.80      3.29 o 
  -7   2  12      142.04      145.15      8.32 o 
  -6   2  12      270.66      268.44     15.61 o 
  -5   2  12      166.50      178.59      9.11 o 
  -4   2  12       98.90       69.57      9.09 o 
  -3   2  12      286.02      271.23     19.12 o 
  -2   2  12      177.74      180.82     18.62 o 
  -1   2  12       67.64       61.15      8.11 o 
   0   2  12      112.46      115.91     19.26 o 
   1   2  12       46.61       75.32      7.11 o 
   2   2  12        1.82       11.31      2.02 o 
   3   2  12       30.56       34.44      3.33 o 
   4   2  12       15.54       14.87      1.67 o 
   5   2  12        7.94       15.85      1.64 o 
   6   2  12        2.43        6.99      0.86 o 
   7   2  12        0.68        0.89      1.00 o 
 -13   3  12        4.64        3.24      0.81 o 
 -12   3  12        0.15        1.30      0.32 o 
 -11   3  12        7.56       11.72      1.01 o 
 -10   3  12        0.99        0.80      0.55 o 
  -9   3  12        7.84        7.92      0.94 o 
  -8   3  12       14.58       17.51      2.41 o 
  -7   3  12       81.33       79.33      4.51 o 
  -6   3  12       18.91       13.03      1.14 o 
  -5   3  12       61.31       71.19      4.13 o 
  -4   3  12        2.65        2.72      0.80 o 
  -3   3  12      150.60      130.64     10.91 o 
  -2   3  12        1.05        0.73      0.69 o 
  -1   3  12       28.72       24.79      3.26 o 
   0   3  12        8.11        4.67      1.43 o 
   1   3  12        1.40       13.84      2.75 o 
   2   3  12        3.32        5.92      1.00 o 
   3   3  12        0.08        1.05      0.68 o 
   4   3  12        0.03        1.11      0.58 o 
   5   3  12       11.32       13.35      1.40 o 
   6   3  12       14.89       13.37      1.34 o 
 -12   4  12        5.02        5.98      0.77 o 
 -11   4  12        0.46        0.92      0.33 o 
 -10   4  12        0.21        0.30      0.41 o 
  -9   4  12        0.00        1.02      0.51 o 
  -8   4  12        2.63        0.57      0.57 o 
  -7   4  12        8.53        6.75      1.17 o 
  -6   4  12       94.18       89.20      4.83 o 
  -5   4  12      166.76      176.44     10.41 o 
  -4   4  12        7.21        9.91      1.22 o 
  -3   4  12       45.34       43.90      3.24 o 
  -2   4  12        2.85        1.24      0.64 o 
  -1   4  12       65.14       39.59     13.56 o 
   0   4  12       38.54       22.65      2.92 o 
   1   4  12        0.39        1.56      0.64 o 
   2   4  12        1.93        1.16      0.68 o 
   3   4  12        9.07        7.76      1.19 o 
   4   4  12        1.86        0.13      0.50 o 
   5   4  12        2.82        2.52      0.53 o 
   6   4  12        0.00        0.35      0.45 o 
 -11   5  12        0.54        1.11      0.53 o 
 -10   5  12        4.30        6.37      0.71 o 
  -9   5  12        5.20        4.20      0.90 o 
  -8   5  12       16.44       15.90      1.35 o 
  -7   5  12       10.28       10.36      1.04 o 
  -6   5  12        1.48        0.08      0.53 o 
  -5   5  12        0.67        1.83      0.71 o 
  -4   5  12        4.47        2.81      0.72 o 
  -3   5  12       15.05       14.75      1.25 o 
  -2   5  12       11.27       11.11      1.09 o 
  -1   5  12        1.09        0.95      0.58 o 
   0   5  12        0.68        1.56      0.60 o 
   1   5  12        0.88        3.24      0.77 o 
   2   5  12        0.46        4.69      1.04 o 
   3   5  12        7.99        6.48      0.83 o 
   4   5  12        0.12        0.48      0.48 o 
   5   5  12        1.28        2.30      0.87 o 
 -10   6  12        2.97        4.92      1.28 o 
  -9   6  12       14.30       11.44      1.45 o 
  -8   6  12       63.39       67.38      4.97 o 
  -7   6  12       55.34       61.51      4.93 o 
  -6   6  12       45.11       49.57      3.77 o 
  -5   6  12       14.37        8.13      1.11 o 
  -4   6  12        9.78        7.21      1.19 o 
  -3   6  12        0.64        0.34      0.58 o 
  -2   6  12       17.81       18.24      1.35 o 
  -1   6  12       32.48       32.06      2.26 o 
   0   6  12       25.09       21.60      3.32 o 
   1   6  12        0.00        8.28      1.01 o 
   2   6  12       17.80       28.52      4.74 o 
   3   6  12        4.10        5.69      0.96 o 
   4   6  12        4.74        5.33      0.75 o 
  -9   7  12       13.46       17.11      1.74 o 
  -8   7  12        1.99        8.03      1.11 o 
  -7   7  12        2.60        6.53      0.94 o 
  -6   7  12       17.52       15.26      1.50 o 
  -5   7  12        6.79        4.93      0.93 o 
  -4   7  12       12.68        6.08      0.73 o 
  -3   7  12        6.04        7.44      0.89 o 
  -2   7  12       28.77       22.23      1.95 o 
  -1   7  12       16.15       18.28      1.40 o 
   0   7  12       22.02       23.12      1.75 o 
   1   7  12       24.71       27.08      2.13 o 
   2   7  12       34.02       25.44      2.25 o 
   3   7  12       14.95        9.83      0.91 o 
  -8   8  12       26.68       23.56      3.12 o 
  -7   8  12       34.23       32.01      3.94 o 
  -6   8  12       23.70       24.11      2.73 o 
  -5   8  12       21.75       20.04      1.67 o 
  -4   8  12        5.27        3.61      0.82 o 
  -3   8  12        0.29       -0.17      0.43 o 
  -2   8  12       10.72       13.71      1.30 o 
  -1   8  12       11.16        8.63      1.35 o 
   0   8  12        0.06        7.47      1.74 o 
   1   8  12        0.51        4.64      1.48 o 
   2   8  12        1.59        2.96      0.53 o 
  -4   9  12       27.95       26.64      4.98 o 
  -3   9  12       20.92       16.67      2.52 o 
  -2   9  12       11.48        7.51      1.66 o 
 -12   1  13        0.03        0.21      0.29 o 
 -11   1  13        0.57        0.84      0.34 o 
 -10   1  13        0.58        1.25      0.72 o 
  -9   1  13        0.52        0.10      0.78 o 
  -8   1  13       26.58       33.49      2.73 o 
  -7   1  13        0.05        0.33      1.22 o 
  -6   1  13        0.05       -0.64      0.82 o 
  -5   1  13      101.75      101.41      8.33 o 
  -4   1  13        9.68       10.67      2.18 o 
   0   1  13        0.00       -0.31      1.41 o 
   1   1  13        2.23        2.35      2.74 o 
   2   1  13        6.58        5.26      1.54 o 
   3   1  13        9.19       11.39      2.74 o 
   4   1  13        2.13        1.59      0.53 o 
   5   1  13        0.76        0.38      0.77 o 
   6   1  13        0.41       -0.30      0.30 o 
 -12   2  13       17.30       21.68      1.72 o 
 -11   2  13       16.21       19.09      1.97 o 
 -10   2  13       38.58       44.24      4.03 o 
  -9   2  13        0.57        1.22      0.54 o 
  -8   2  13       11.65       16.43      1.80 o 
  -7   2  13       10.55       14.65      1.47 o 
  -6   2  13      173.89      175.82     12.39 o 
  -5   2  13       95.88      103.20      7.74 o 
  -4   2  13       16.32       15.92      2.30 o 
  -3   2  13       44.48       48.63      5.74 o 
  -2   2  13        7.52        8.37      1.69 o 
  -1   2  13       54.07       64.31     10.42 o 
   0   2  13       63.33       57.84      5.19 o 
   1   2  13       50.96       54.63      5.05 o 
   2   2  13       25.57       25.16      2.58 o 
   3   2  13        0.39        0.28      0.51 o 
   4   2  13        0.28       -0.03      0.47 o 
   5   2  13        3.34        1.66      0.53 o 
   6   2  13        8.03        8.02      1.01 o 
 -12   3  13        1.36        2.14      0.68 o 
 -11   3  13        1.34        0.89      0.33 o 
 -10   3  13        1.33        1.55      0.43 o 
  -9   3  13        5.53        8.65      1.59 o 
  -8   3  13      119.27      125.94      8.02 o 
  -7   3  13       15.01       12.93      1.56 o 
  -6   3  13        0.11       -1.07      1.16 o 
  -5   3  13       59.71       56.83      3.75 o 
  -4   3  13        1.45        2.07      0.78 o 
  -3   3  13        6.58        6.55      1.06 o 
  -2   3  13       21.17       21.59      2.07 o 
  -1   3  13        1.06        0.00      0.78 o 
   0   3  13        0.05        0.62      1.14 o 
   1   3  13        6.09        5.43      1.40 o 
   2   3  13       22.82       26.54      2.51 o 
   3   3  13       19.98       16.49      4.41 o 
   4   3  13        6.16        6.24      0.84 o 
   5   3  13        1.53        1.73      0.48 o 
 -11   4  13       18.94       20.64      1.51 o 
 -10   4  13       48.32       53.13      3.57 o 
  -9   4  13       43.91       48.13      3.35 o 
  -8   4  13        0.34        1.42      0.55 o 
  -7   4  13       17.10       17.57      1.60 o 
  -6   4  13       14.50       16.62      1.38 o 
  -5   4  13       52.41       59.23      3.97 o 
  -4   4  13      155.62      143.73      8.66 o 
  -3   4  13       41.80       37.95      3.09 o 
  -2   4  13       16.10       16.32      1.49 o 
  -1   4  13       13.39       12.49      1.33 o 
   0   4  13       60.47       57.44      3.76 o 
   1   4  13       71.26       62.32      4.29 o 
   2   4  13       45.36       41.24      3.99 o 
   3   4  13        1.08        0.84      0.49 o 
   4   4  13        1.59        1.51      0.49 o 
   5   4  13        6.67        5.66      0.73 o 
 -11   5  13        5.56        4.53      1.41 o 
 -10   5  13        0.12        0.90      1.16 o 
  -9   5  13       13.99       13.96      1.26 o 
  -8   5  13       38.29       35.13      2.52 o 
  -7   5  13       13.09       11.45      1.04 o 
  -6   5  13        0.21       -0.32      0.47 o 
  -5   5  13       19.10       22.42      2.05 o 
  -4   5  13       21.87       23.64      1.90 o 
  -3   5  13        1.00        0.59      0.65 o 
  -2   5  13       67.40       63.56      4.06 o 
  -1   5  13        6.38        3.84      0.61 o 
   0   5  13        4.44        4.67      0.66 o 
   1   5  13        5.66        3.06      0.56 o 
   2   5  13       13.24        9.43      1.19 o 
   3   5  13        6.07        4.15      0.66 o 
   4   5  13        0.42        0.68      0.47 o 
 -10   6  13       34.84       40.95      5.83 o 
  -9   6  13       50.97       56.10      3.87 o 
  -8   6  13        6.50        8.87      1.15 o 
  -7   6  13        2.49        2.94      0.76 o 
  -6   6  13       10.61       10.56      1.26 o 
  -5   6  13       36.83       38.89      2.60 o 
  -4   6  13      150.78      143.51      8.50 o 
  -3   6  13       16.26       12.57      1.64 o 
  -2   6  13       15.08       14.97      1.31 o 
  -1   6  13       15.85       16.52      1.35 o 
   0   6  13       42.40       38.04      2.76 o 
   1   6  13       41.78       32.80      2.41 o 
   2   6  13       30.84       23.62      2.02 o 
   3   6  13        5.88        5.54      0.77 o 
  -8   7  13       11.96       11.44      1.36 o 
  -7   7  13        3.26        2.51      0.72 o 
  -6   7  13        1.19        1.28      0.63 o 
  -5   7  13        0.01        1.94      0.98 o 
  -4   7  13        0.17        0.08      0.53 o 
  -3   7  13        7.58        7.30      0.90 o 
  -2   7  13        0.14       -0.44      0.44 o 
  -1   7  13        0.41        0.03      0.37 o 
   0   7  13        3.12        4.03      0.92 o 
   1   7  13        4.02        5.74      0.81 o 
   2   7  13        3.91        2.35      0.68 o 
  -5   8  13        4.68        4.18      0.84 o 
  -4   8  13        7.51        4.30      0.59 o 
  -3   8  13        0.77        0.28      0.32 o 
  -2   8  13       10.58       10.50      1.00 o 
  -1   8  13       28.31       25.87      2.10 o 
 -12   0  14        8.90       12.35      1.33 o 
 -11   0  14        1.87        2.65      0.58 o 
 -10   0  14        0.79       -0.88      0.88 o 
  -9   0  14        8.53       11.00      1.69 o 
  -8   0  14      140.46      154.90     16.25 o 
  -7   0  14        0.90        3.40      1.24 o 
  -6   0  14      149.42      141.87     23.49 o 
  -5   0  14       76.27       65.81     10.54 o 
   1   0  14       71.25      112.58     18.46 o 
   2   0  14       28.84       33.70      5.69 o 
   3   0  14        9.21        8.86      1.73 o 
   4   0  14        0.66        0.61      0.52 o 
   5   0  14        4.47        2.60      0.68 o 
 -12   1  14       43.75       45.72      3.26 o 
 -11   1  14       27.11       31.14      2.42 o 
 -10   1  14       75.68       66.05      5.28 o 
  -9   1  14       55.91       56.32      4.55 o 
  -8   1  14       10.29        7.04      1.05 o 
  -7   1  14        7.16        9.57      1.31 o 
  -6   1  14      195.05      118.61     44.38 o 
  -5   1  14       65.88       54.11      6.80 o 
  -4   1  14       56.71       51.32      8.27 o 
   1   1  14        1.41        1.20      0.98 o 
   2   1  14       14.09       18.23      2.26 o 
   3   1  14        1.66        3.47      1.33 o 
   4   1  14       14.54       18.17      2.21 o 
   5   1  14        0.76        1.66      0.38 o 
 -11   2  14        3.81        5.59      1.21 o 
 -10   2  14       13.36       10.92      1.42 o 
  -9   2  14        2.50        2.01      0.45 o 
  -8   2  14       60.84       65.67      4.24 o 
  -7   2  14        0.24        0.43      0.60 o 
  -6   2  14       52.79       52.57      4.79 o 
  -5   2  14       29.20       27.67      3.67 o 
  -4   2  14        4.76        4.16      1.15 o 
  -3   2  14       11.98       12.66      2.05 o 
  -2   2  14       25.87       20.56      4.02 o 
  -1   2  14       49.34       55.46      7.93 o 
   0   2  14        9.48       11.21      1.85 o 
   1   2  14        6.94       16.35      2.25 o 
   2   2  14        4.25        6.08      1.24 o 
   3   2  14        3.96        5.63      0.99 o 
   4   2  14        0.42        0.48      0.68 o 
 -11   3  14       18.90       19.69      1.40 o 
 -10   3  14        2.64        1.45      0.37 o 
  -9   3  14        0.08        0.28      0.49 o 
  -8   3  14        0.19        0.11      0.48 o 
  -7   3  14       37.91       38.79      2.97 o 
  -6   3  14       69.32       56.10      5.35 o 
  -5   3  14       80.88       65.76      6.70 o 
  -4   3  14       73.80       68.87      6.14 o 
  -3   3  14       30.25       14.28      2.03 o 
  -2   3  14       42.31       30.98      8.88 o 
  -1   3  14       58.75       54.10      6.93 o 
   0   3  14        8.09       15.10      2.10 o 
   1   3  14        1.33        0.98      0.75 o 
   2   3  14        0.02       -0.07      0.60 o 
   3   3  14        1.94        1.85      0.51 o 
   4   3  14       11.31        9.44      1.67 o 
 -10   4  14        6.96        8.00      1.13 o 
  -9   4  14        0.02        1.07      0.58 o 
  -8   4  14        0.02        1.60      0.47 o 
  -7   4  14        6.26        6.78      0.99 o 
  -6   4  14       10.37        9.65      1.33 o 
  -5   4  14       11.35        9.04      1.06 o 
  -4   4  14       11.70        9.05      1.35 o 
  -3   4  14       11.42       10.13      1.34 o 
  -2   4  14       10.32        7.48      1.65 o 
  -1   4  14        6.78        5.92      0.77 o 
   0   4  14        0.59        1.65      0.94 o 
   1   4  14        0.06        0.25      0.71 o 
   2   4  14        0.07       -0.03      0.63 o 
   3   4  14        0.07        0.56      0.51 o 
  -9   5  14        0.75        1.64      0.67 o 
  -8   5  14        3.16        2.83      0.84 o 
  -7   5  14        1.04        0.69      0.60 o 
  -6   5  14       11.18       10.22      2.17 o 
  -5   5  14        1.84        3.47      0.63 o 
  -4   5  14       11.96       11.45      1.76 o 
  -3   5  14        6.39        3.08      0.58 o 
  -2   5  14        1.14        2.77      0.75 o 
  -1   5  14       12.22       10.69      1.23 o 
   0   5  14        0.80        0.78      0.42 o 
   1   5  14        0.13       -0.26      0.59 o 
   2   5  14        0.15        4.37      2.21 o 
  -8   6  14       11.03        7.96      1.08 o 
  -7   6  14        8.23        7.05      1.06 o 
  -6   6  14        5.35        3.91      0.84 o 
  -5   6  14        4.78        5.14      1.00 o 
  -4   6  14        5.19        4.23      0.71 o 
  -3   6  14        2.53        2.07      0.47 o 
  -2   6  14        2.93        1.60      0.41 o 
  -1   6  14        7.26        5.65      0.85 o 
   0   6  14        0.53        1.19      0.40 o 
   1   6  14        0.32        0.42      0.65 o 
  -6   7  14       40.82       39.10      3.16 o 
  -5   7  14       32.14       32.16      2.97 o 
  -4   7  14       14.94       14.65      1.77 o 
  -3   7  14        8.91        6.57      0.78 o 
  -2   7  14       13.18        2.83      1.58 o 
  -1   7  14       16.45       23.83      9.71 o 
 -11   1  15       12.89       14.37      1.19 o 
 -10   1  15        0.07       -0.28      0.28 o 
  -9   1  15       11.90       12.16      1.07 o 
  -8   1  15        0.70       -0.23      0.56 o 
  -7   1  15        1.61        0.11      0.78 o 
  -6   1  15        0.04       -1.08      1.08 o 
  -5   1  15       10.72       10.59      2.02 o 
   1   1  15        8.42        6.80      1.52 o 
   2   1  15        6.35        6.81      1.40 o 
   3   1  15        1.81        1.24      0.58 o 
 -10   2  15        2.17        1.18      0.33 o 
  -9   2  15        2.28        1.49      0.40 o 
  -8   2  15        3.35        0.84      0.58 o 
  -7   2  15       23.16       22.70      3.21 o 
  -6   2  15       21.16       24.33      3.90 o 
  -5   2  15       14.36       19.42      2.63 o 
  -4   2  15        3.96        4.26      1.02 o 
  -3   2  15       16.66       19.89      3.72 o 
   1   2  15        1.57        3.42      1.02 o 
   2   2  15        0.09       -0.22      0.57 o 
   3   2  15        0.20       -0.49      0.49 o 
 -10   3  15        0.32        0.47      0.36 o 
  -9   3  15       40.52       41.29      3.72 o 
  -8   3  15       22.61       29.34      2.78 o 
  -7   3  15        0.18        0.27      0.78 o 
  -6   3  15        1.09        0.45      0.77 o 
  -5   3  15        0.14        0.56      0.75 o 
  -4   3  15       22.51       30.49      3.68 o 
  -3   3  15      132.44      127.60     12.84 o 
  -2   3  15        7.69        5.14      2.58 o 
  -1   3  15        4.91        8.98      2.40 o 
   0   3  15       13.73       12.14      2.30 o 
   1   3  15       24.64       20.50      5.10 o 
   2   3  15       26.25       23.96      4.02 o 
  -9   4  15        4.37        5.05      0.90 o 
  -8   4  15        0.03        0.31      0.60 o 
  -7   4  15       18.14       19.26      2.13 o 
  -6   4  15       41.12       45.95      3.98 o 
  -5   4  15       11.92       13.79      1.71 o 
  -4   4  15       50.69       64.43      6.53 o 
  -3   4  15        0.02        1.77      1.16 o 
  -2   4  15       17.13       22.08      5.05 o 
  -1   4  15       18.07       15.66      2.96 o 
   0   4  15        7.39        5.05      1.72 o 
   1   4  15        0.78        0.94      0.69 o 
  -8   5  15       48.39       49.62      4.49 o 
  -7   5  15       14.04       15.64      2.51 o 
  -6   5  15        0.00       -0.53      0.56 o 
  -5   5  15        4.66        7.36      1.50 o 
  -4   5  15       15.31       24.95      3.07 o 
  -3   5  15      199.06      202.05     17.43 o 
  -2   5  15       14.76       10.52      1.30 o 
  -1   5  15        4.79        5.94      1.01 o 
   0   5  15        8.73        6.57      2.23 o 
  -6   6  15       11.17       11.25      1.44 o 
  -5   6  15        5.64        6.25      1.04 o 
  -4   6  15       28.45       28.82      3.27 o 
  -3   6  15        0.60        0.51      0.38 o 
  -2   6  15       15.82       18.51      2.29 o 
  -9   0  16       43.01       37.04      3.79 o 
  -8   0  16       64.95       69.05      6.96 o 
  -9   1  16        7.55        6.78      0.80 o 
  -8   1  16        0.10        1.66      0.49 o 
  -7   1  16       10.02       14.27      5.21 o 
  -9   2  16        7.71        3.32      1.67 o 
  -8   2  16        8.17        8.25      1.29 o 
  -7   2  16        4.07        3.37      1.00 o 
  -6   2  16       24.25       32.82      5.34 o 
  -5   2  16       56.11       47.42      7.56 o 
  -8   3  16        0.02        0.13      0.57 o 
  -7   3  16        1.73        2.69      1.02 o 
  -6   3  16        0.18        1.13      0.64 o 
  -5   3  16        1.76        1.53      1.32 o 
  -4   3  16        0.07        0.49      0.60 o 
  -3   3  16        4.45        2.85      2.38 o 
  -2   3  16        0.13        2.17      2.23 o 
  -7   4  16        0.46        0.38      0.58 o 
  -6   4  16        5.35        6.10      1.11 o 
  -5   4  16       13.56       12.36      1.69 o 
  -4   4  16       18.08       15.31      2.00 o 
  -3   4  16       10.60        4.56      1.82 o 
  -2   4  16        2.11        0.90      1.90 o 
                                                 
